# Supplementary material for: Genomic features of the methylosome protein MEP50 and its implications in hormone signaling and cancer
Source: Endocr Connect. 2025 Sep 24;14(9):e250444. doi: 10.1530/EC-25-0444 (PMC12474799; doi:10.1530/EC-25-0444)
Supplement: Supplementary file 2 [file supplementary_table_S1.xlsx]

## Sheet: Supplementary Table 1
Interaction	Bond	Type	Donor Atom	Donor Role	Acceptor Atom	Acceptor Role
W59 WT
B:LEU44:HN - B:TRP59:O	Hydrogen Bond	Conventional Hydrogen Bond	B:LEU44:HN	H-Donor	B:TRP59:O	H-Acceptor
B:TRP59:HN - B:LEU44:O	Hydrogen Bond	Conventional Hydrogen Bond	B:TRP59:HN	H-Donor	B:LEU44:O	H-Acceptor
B:TRP59:HE1 - B:SER57:OG	Hydrogen Bond	Conventional Hydrogen Bond	B:TRP59:HE1	H-Donor	B:SER57:OG	H-Acceptor
B:LEU43:HA - B:TRP59:O	Hydrogen Bond	Carbon Hydrogen Bond	B:LEU43:HA	H-Donor	B:TRP59:O	H-Acceptor
B:TRP59:HA - B:ALA75:O	Hydrogen Bond	Carbon Hydrogen Bond	B:TRP59:HA	H-Donor	B:ALA75:O	H-Acceptor
B:CYS73:SG - B:TRP59	Other	Pi-Sulfur	B:CYS73:SG	Sulfur	B:TRP59	Pi-Orbitals
B:TRP59 - B:MET27	Hydrophobic	Pi-Alkyl	B:TRP59	Pi-Orbitals	B:MET27	Alkyl
B:TRP59 - B:ALA23	Hydrophobic	Pi-Alkyl	B:TRP59	Pi-Orbitals	B:ALA23	Alkyl
B:TRP59 - B:PRO24	Hydrophobic	Pi-Alkyl	B:TRP59	Pi-Orbitals	B:PRO24	Alkyl
B:TRP59 - B:MET27	Hydrophobic	Pi-Alkyl	B:TRP59	Pi-Orbitals	B:MET27	Alkyl
W59R
B:LEU44:HN - B:ARG59:O	Hydrogen Bond	Conventional Hydrogen Bond	B:LEU44:HN	H-Donor	B:ARG59:O	H-Acceptor
B:ARG59:HN - B:LEU44:O	Hydrogen Bond	Conventional Hydrogen Bond	B:ARG59:HN	H-Donor	B:LEU44:O	H-Acceptor
B:LEU43:HA - B:ARG59:O	Hydrogen Bond	Carbon Hydrogen Bond	B:LEU43:HA	H-Donor	B:ARG59:O	H-Acceptor
B:ARG59:HA - B:ALA75:O	Hydrogen Bond	Carbon Hydrogen Bond	B:ARG59:HA	H-Donor	B:ALA75:O	H-Acceptor
B:ARG59 - B:MET27	Hydrophobic	Alkyl	B:ARG59	Alkyl	B:MET27	Alkyl
B:ARG59 - B:LEU44	Hydrophobic	Alkyl	B:ARG59	Alkyl	B:LEU44	Alkyl
W152K WT
A:ALA140:HN - A:TRP152:O	Hydrogen Bond	Conventional Hydrogen Bond	A:ALA140:HN	H-Donor	A:TRP152:O	H-Acceptor
A:TRP152:HN - A:ALA140:O	Hydrogen Bond	Conventional Hydrogen Bond	A:TRP152:HN	H-Donor	A:ALA140:O	H-Acceptor
A:GLN139:HA - A:TRP152:O	Hydrogen Bond	Carbon Hydrogen Bond	A:GLN139:HA	H-Donor	A:TRP152:O	H-Acceptor
A:TRP152:HA - A:VAL158:O	Hydrogen Bond	Carbon Hydrogen Bond	A:TRP152:HA	H-Donor	A:VAL158:O	H-Acceptor
A:TRP152:HD1 - A:ALA140:O	Hydrogen Bond	Carbon Hydrogen Bond	A:TRP152:HD1	H-Donor	A:ALA140:O	H-Acceptor
A:TRP152:HD1 - A:LYS150:O	Hydrogen Bond	Carbon Hydrogen Bond	A:TRP152:HD1	H-Donor	A:LYS150:O	H-Acceptor
A:TRP152 - A:VAL103	Hydrophobic	Pi-Alkyl	A:TRP152	Pi-Orbitals	A:VAL103	Alkyl
A:TRP152 - A:LYS150	Hydrophobic	Pi-Alkyl	A:TRP152	Pi-Orbitals	A:LYS150	Alkyl
A:TRP152 - A:VAL159	Hydrophobic	Pi-Alkyl	A:TRP152	Pi-Orbitals	A:VAL159	Alkyl
A:TRP152 - A:VAL103	Hydrophobic	Pi-Alkyl	A:TRP152	Pi-Orbitals	A:VAL103	Alkyl
A:TRP152 - A:LYS150	Hydrophobic	Pi-Alkyl	A:TRP152	Pi-Orbitals	A:LYS150	Alkyl
A:TRP152 - A:VAL159	Hydrophobic	Pi-Alkyl	A:TRP152	Pi-Orbitals	A:VAL159	Alkyl
W152K
A:ALA140:HN - A:LYS152:O	Hydrogen Bond	Conventional Hydrogen Bond	A:ALA140:HN	H-Donor	A:LYS152:O	H-Acceptor
A:LYS152:HN - A:ALA140:O	Hydrogen Bond	Conventional Hydrogen Bond	A:LYS152:HN	H-Donor	A:ALA140:O	H-Acceptor
A:GLN139:HA - A:LYS152:O	Hydrogen Bond	Carbon Hydrogen Bond	A:GLN139:HA	H-Donor	A:LYS152:O	H-Acceptor
A:LYS152:HA - A:VAL158:O	Hydrogen Bond	Carbon Hydrogen Bond	A:LYS152:HA	H-Donor	A:VAL158:O	H-Acceptor
A97 WT
B:ALA84:HN - B:ALA97:O	Hydrogen Bond	Conventional Hydrogen Bond	B:ALA84:HN	H-Donor	B:ALA97:O	H-Acceptor
B:ASP85:HN - B:ALA97:O	Hydrogen Bond	Conventional Hydrogen Bond	B:ASP85:HN	H-Donor	B:ALA97:O	H-Acceptor
B:ALA97:HN - B:ASP85:O	Hydrogen Bond	Conventional Hydrogen Bond	B:ALA97:HN	H-Donor	B:ASP85:O	H-Acceptor
B:ALA84 - B:ALA97	Hydrophobic	Alkyl	B:ALA84	Alkyl	B:ALA97	Alkyl
B:ALA97 - B:VAL128	Hydrophobic	Alkyl	B:ALA97	Alkyl	B:VAL128	Alkyl
B:ALA97 - B:VAL131	Hydrophobic	Alkyl	B:ALA97	Alkyl	B:VAL131	Alkyl
A97T
B:ALA84:HN - B:THR97:O	Hydrogen Bond	Conventional Hydrogen Bond	B:ALA84:HN	H-Donor	B:THR97:O	H-Acceptor
B:ASP85:HN - B:THR97:O	Hydrogen Bond	Conventional Hydrogen Bond	B:ASP85:HN	H-Donor	B:THR97:O	H-Acceptor
B:ASP85:HN - B:THR97:OG1	Hydrogen Bond	Conventional Hydrogen Bond	B:ASP85:HN	H-Donor	B:THR97:OG1	H-Acceptor
B:THR97:HN - B:ASP85:O	Hydrogen Bond	Conventional Hydrogen Bond	B:THR97:HN	H-Donor	B:ASP85:O	H-Acceptor
B:THR97:HB - B:VAL128:O	Hydrogen Bond	Carbon Hydrogen Bond	B:THR97:HB	H-Donor	B:VAL128:O	H-Acceptor
E107 WT
B:LYS118:NZ - B:GLU107:OE2	Electrostatic	Attractive Charge	B:LYS118:NZ	Positive	B:GLU107:OE2	Negative
B:GLU107:HN - B:VAL116:O	Hydrogen Bond	Conventional Hydrogen Bond	B:GLU107:HN	H-Donor	B:VAL116:O	H-Acceptor
B:VAL116:HN - B:GLU107:O	Hydrogen Bond	Conventional Hydrogen Bond	B:VAL116:HN	H-Donor	B:GLU107:O	H-Acceptor
B:LYS118:HZ2 - B:GLU107:OE1	Hydrogen Bond	Conventional Hydrogen Bond	B:LYS118:HZ2	H-Donor	B:GLU107:OE1	H-Acceptor
B:GLU107:HA - B:ARG92:O	Hydrogen Bond	Carbon Hydrogen Bond	B:GLU107:HA	H-Donor	B:ARG92:O	H-Acceptor
E107K
B:LYS107:HN - B:VAL116:O	Hydrogen Bond	Conventional Hydrogen Bond	B:LYS107:HN	H-Donor	B:VAL116:O	H-Acceptor
B:VAL116:HN - B:LYS107:O	Hydrogen Bond	Conventional Hydrogen Bond	B:VAL116:HN	H-Donor	B:LYS107:O	H-Acceptor
B:LYS107:HA - B:ARG92:O	Hydrogen Bond	Carbon Hydrogen Bond	B:LYS107:HA	H-Donor	B:ARG92:O	H-Acceptor
B:LYS107 - B:LYS118	Hydrophobic	Alkyl	B:LYS107	Alkyl	B:LYS118	Alkyl
A303 WT
B:ALA303:HN - B:ASP302:OD1	Hydrogen Bond	Conventional Hydrogen Bond	B:ALA303:HN	H-Donor	B:ASP302:OD1	H-Acceptor
B:ALA303:HA - B:THR314:O	Hydrogen Bond	Carbon Hydrogen Bond	B:ALA303:HA	H-Donor	B:THR314:O	H-Acceptor
B:ALA303 - B:LEU274	Hydrophobic	Alkyl	B:ALA303	Alkyl	B:LEU274	Alkyl
B:ALA303 - B:LEU313	Hydrophobic	Alkyl	B:ALA303	Alkyl	B:LEU313	Alkyl
B:ALA303:HN - B:ASP302:OD1	Hydrogen Bond	Conventional Hydrogen Bond	B:ALA303:HN	H-Donor	B:ASP302:OD1	H-Acceptor
B:ALA303:HA - B:THR314:O	Hydrogen Bond	Carbon Hydrogen Bond	B:ALA303:HA	H-Donor	B:THR314:O	H-Acceptor
B:ALA303 - B:LEU274	Hydrophobic	Alkyl	B:ALA303	Alkyl	B:LEU274	Alkyl
B:ALA303 - B:LEU313	Hydrophobic	Alkyl	B:ALA303	Alkyl	B:LEU313	Alkyl
A303V
B:VAL303:HN - B:ASP302:OD1	Hydrogen Bond	Conventional Hydrogen Bond	B:VAL303:HN	H-Donor	B:ASP302:OD1	H-Acceptor
B:VAL303:HA - B:THR314:O	Hydrogen Bond	Carbon Hydrogen Bond	B:VAL303:HA	H-Donor	B:THR314:O	H-Acceptor
B:VAL262 - B:VAL303	Hydrophobic	Alkyl	B:VAL262	Alkyl	B:VAL303	Alkyl
B:ALA272 - B:VAL303	Hydrophobic	Alkyl	B:ALA272	Alkyl	B:VAL303	Alkyl
B:VAL303 - B:LEU274	Hydrophobic	Alkyl	B:VAL303	Alkyl	B:LEU274	Alkyl
B:VAL303 - B:LEU313	Hydrophobic	Alkyl	B:VAL303	Alkyl	B:LEU313	Alkyl
B:VAL303:HN - B:ASP302:OD1	Hydrogen Bond	Conventional Hydrogen Bond	B:VAL303:HN	H-Donor	B:ASP302:OD1	H-Acceptor
B:VAL303:HA - B:THR314:O	Hydrogen Bond	Carbon Hydrogen Bond	B:VAL303:HA	H-Donor	B:THR314:O	H-Acceptor
B:VAL262 - B:VAL303	Hydrophobic	Alkyl	B:VAL262	Alkyl	B:VAL303	Alkyl
B:ALA272 - B:VAL303	Hydrophobic	Alkyl	B:ALA272	Alkyl	B:VAL303	Alkyl
B:VAL303 - B:LEU274	Hydrophobic	Alkyl	B:VAL303	Alkyl	B:LEU274	Alkyl
B:VAL303 - B:LEU313	Hydrophobic	Alkyl	B:VAL303	Alkyl	B:LEU313	Alkyl
