# Supplementary material for: Genomic features of the methylosome protein MEP50 and its implications in hormone signaling and cancer
Source: Endocr Connect. 2025 Sep 24;14(9):e250444. doi: 10.1530/EC-25-0444 (PMC12474799; doi:10.1530/EC-25-0444)
Supplement: Supplementary file 3 [file supplementary_table_S2.xlsx]

## Sheet: Supplementary Table 2
AA	WT	WT STD	W152K	W152K STD	W59R	W59R STD	Y163N	Y163N STD	S98Y	S98Y STD	A97T	A97T STD	G76R	G76R STD	V182M	V182M STD	T79M	T79M STD	L86P	L86P STD	D146H	D146H STD	E107K	E107K STD	A303V	A303V STD
MET1	0.974123	0.310842	1.01975	0.316952	0.964149	0.345397	0.9392	0.217864	0.852459	0.221605	0.941435	0.233662	1.04062	0.214641	1.10271	0.253961	1.05935	0.318026	0.965651	0.224992	1.09834	0.288167	1.09191	0.262721	1.16051	0.335076
ARG2	0.703986	0.1713	0.666074	0.144436	0.653943	0.199556	0.665785	0.209317	0.600943	0.102467	0.663997	0.12577	0.693095	0.147889	0.689111	0.191904	0.74504	0.22531	0.724531	0.108597	0.656676	0.106083	0.709519	0.192706	0.840928	0.259269
LYS3	0.765726	0.265895	0.724435	0.206943	0.625903	0.2041	0.637012	0.165894	0.690884	0.133881	0.680627	0.184185	0.743811	0.341981	0.76272	0.273644	0.694902	0.126621	0.656694	0.176692	0.739025	0.204294	0.746542	0.177344	0.917304	0.320049
GLU4	0.877259	0.222769	0.727499	0.282792	0.57198	0.185033	0.623687	0.162137	0.740652	0.184006	0.670224	0.170554	0.75864	0.381006	0.813633	0.274516	0.804769	0.136017	0.654084	0.146176	0.742995	0.211068	0.754823	0.114237	0.843329	0.285488
THR5	0.854879	0.253279	0.763226	0.237867	0.64944	0.241626	0.629553	0.205639	0.714261	0.240858	0.641286	0.164317	0.744532	0.258891	0.753565	0.180948	0.763778	0.193004	0.650744	0.0906992	0.651195	0.170805	0.691971	0.193994	0.872313	0.28789
PRO6	0.923668	0.339571	0.877297	0.198012	0.640298	0.217009	0.702938	0.212994	0.83576	0.437229	0.678931	0.171025	0.782416	0.216114	0.795855	0.186846	0.834016	0.194872	0.732393	0.145598	0.82808	0.402416	0.754697	0.241458	0.892995	0.288164
PRO7	0.926347	0.369072	0.944082	0.394485	0.721599	0.291513	0.727807	0.147361	0.887495	0.527197	0.729111	0.162901	0.798862	0.161785	0.742698	0.17431	0.729374	0.140411	0.721856	0.210184	0.926654	0.654822	0.806517	0.263129	0.991703	0.401915
PRO8	0.888933	0.315245	0.963295	0.549768	0.816873	0.421114	0.759515	0.14966	0.963019	0.582126	0.794347	0.173033	0.792438	0.208642	0.799112	0.340797	0.680185	0.139571	0.783479	0.313608	0.883168	0.549458	0.963434	0.355387	1.153	0.454251
LEU9	1.07779	0.414361	1.37318	1.0343	0.966137	0.327887	0.915264	0.139729	1.41799	1.14795	0.994686	0.262651	1.01924	0.388994	1.09117	0.47349	0.896035	0.112914	0.999469	0.360417	0.953266	0.318754	1.24011	0.434948	1.15916	0.41857
VAL10	0.873961	0.401675	1.20791	1.04687	0.850658	0.379784	0.814476	0.282784	1.19709	0.662331	0.896972	0.310483	0.888531	0.305026	0.911885	0.44504	0.70213	0.262741	0.83885	0.327363	0.814601	0.213606	1.00728	0.349046	0.86653	0.288374
PRO11	1.04329	0.809617	1.00521	0.39928	0.794651	0.34675	0.716064	0.197157	0.937638	0.479539	0.980963	0.333112	0.896851	0.229163	0.864912	0.371637	0.828331	0.355647	1.02924	0.433989	0.705099	0.134838	0.937077	0.409902	0.765432	0.226541
PRO12	1.13214	1.16505	0.97177	0.448494	0.888919	0.42596	0.731855	0.186641	0.948269	0.381448	0.978483	0.316352	0.848825	0.351061	0.757496	0.29415	0.732764	0.305988	1.13581	0.483752	0.709744	0.199361	1.0847	0.644246	0.721107	0.173404
ALA13	0.975479	0.52408	1.23105	0.715929	1.00251	0.463515	0.729079	0.138365	0.981765	0.329089	1.06788	0.507265	0.958737	0.438669	0.787428	0.184406	0.739862	0.209456	1.30024	0.63952	0.804507	0.258275	1.07077	0.710852	0.682798	0.168939
ALA14	0.939598	0.306436	1.12412	0.482819	1.09169	0.448321	0.795086	0.174467	0.944189	0.279719	0.98788	0.284302	0.819207	0.190357	0.804388	0.139667	0.824548	0.254078	1.18143	0.49694	0.842786	0.179553	1.14206	0.687044	0.784944	0.186383
ARG15	0.703093	0.120961	0.784115	0.325428	0.898832	0.461655	0.638029	0.147268	0.627032	0.116285	0.80075	0.259131	0.693431	0.139362	0.652908	0.120988	0.628848	0.134268	0.770833	0.16052	0.643911	0.121483	0.893624	0.429606	0.64761	0.123589
GLU16	0.711421	0.161464	0.8048	0.372318	0.838943	0.457435	0.623897	0.187947	0.61439	0.240047	0.670194	0.271754	0.759608	0.191452	0.750514	0.228337	0.791481	0.234728	0.683515	0.330463	0.625964	0.17901	0.899578	0.496148	0.647809	0.125442
TRP17	1.00665	0.350506	0.957572	0.276724	1.09105	0.376329	0.959113	0.217272	0.914883	0.202116	0.968359	0.48533	0.903336	0.195719	1.1017	0.331681	1.19571	0.427205	1.16232	0.438066	1.1058	0.491638	1.23055	0.476786	1.12117	0.427587
ASN18	0.690371	0.355116	0.637453	0.138349	0.770654	0.310416	0.585607	0.0902836	0.629475	0.174831	0.624553	0.209349	0.57959	0.102118	0.589683	0.13242	0.601824	0.162282	0.780289	0.241612	0.519598	0.0787281	0.615027	0.167629	0.664427	0.10916
LEU19	1.01506	0.525177	0.855095	0.223147	0.941732	0.322676	0.844657	0.19416	0.903991	0.251583	0.852447	0.347344	0.73364	0.172214	0.927002	0.235706	0.90394	0.249922	0.895767	0.368593	0.878852	0.193752	0.842816	0.291325	0.978672	0.269888
PRO20	0.818955	0.378425	0.715232	0.145655	0.620147	0.177248	0.71611	0.195721	0.660325	0.11212	0.778247	0.369812	0.625218	0.145563	0.621719	0.131748	0.638896	0.153964	0.785004	0.223926	0.642975	0.130943	0.680323	0.111978	0.743366	0.22935
PRO21	1.02422	0.474057	0.955364	0.210656	0.760819	0.18505	0.899195	0.236501	0.747197	0.141601	0.946562	0.33071	0.865726	0.238345	0.79029	0.22175	0.797638	0.200389	1.02092	0.47899	0.820909	0.201326	0.842833	0.141038	0.945711	0.303494
ASN22	0.792367	0.409109	0.758065	0.179207	0.628926	0.169866	0.858789	0.371155	0.657476	0.136516	0.780022	0.253291	0.859761	0.244437	0.645456	0.193575	0.675637	0.193509	0.941825	0.59612	0.673329	0.18122	0.723191	0.152178	0.703333	0.128139
ALA23	0.7223	0.335389	0.695292	0.162966	0.625345	0.178303	0.740662	0.193045	0.627531	0.16256	0.660793	0.145683	0.700454	0.21476	0.630377	0.0902052	0.666439	0.182424	0.822471	0.46202	0.614917	0.214777	0.619593	0.087349	0.592637	0.0875741
PRO24	0.782691	0.50763	0.680967	0.202878	0.613312	0.161688	0.770203	0.206561	0.618121	0.178366	0.685539	0.192481	0.7241	0.138847	0.724133	0.307731	0.799185	0.360336	1.06061	0.805663	0.653913	0.23629	0.6995	0.193877	0.626366	0.0836605
ALA25	0.744247	0.251479	0.6793	0.174313	0.702982	0.181404	0.889216	0.345126	0.641473	0.227068	0.717254	0.21508	0.686131	0.138424	0.694388	0.144332	0.795851	0.337052	0.783168	0.292076	0.804268	0.314244	0.765539	0.19535	0.767142	0.171319
CYS26	0.795027	0.293383	0.723298	0.0711799	0.753917	0.373957	0.838182	0.187459	0.680957	0.156339	0.825513	0.261658	0.674159	0.0795793	0.644231	0.148923	0.72577	0.197748	0.926287	0.527514	0.737903	0.169158	0.790037	0.203492	0.83526	0.178426
MET27	0.758932	0.272699	0.56602	0.0645257	0.87143	0.198714	0.761441	0.1709	0.581243	0.0758014	0.779968	0.20993	0.570495	0.117689	0.621277	0.273329	0.791101	0.45261	0.79846	0.354104	0.59449	0.205627	0.776475	0.249529	0.744633	0.199117
GLU28	0.595267	0.226973	0.483107	0.0910223	0.555431	0.183742	0.554271	0.130344	0.473174	0.0847059	0.512538	0.114957	0.487146	0.0724429	0.445908	0.0807224	0.522193	0.119949	0.564391	0.218166	0.478405	0.246163	0.622168	0.164431	0.548996	0.1228
ARG29	0.512565	0.0882536	0.487681	0.0898598	0.498532	0.0804961	0.488708	0.0969588	0.460333	0.0663998	0.504186	0.111378	0.459516	0.0536771	0.518386	0.100943	0.621542	0.1487	0.550685	0.151836	0.492276	0.0571927	0.56221	0.0964575	0.572953	0.117443
GLN30	0.50603	0.120314	0.463444	0.0769948	0.442367	0.0760027	0.480271	0.179691	0.415531	0.0475323	0.47869	0.128185	0.457462	0.0576295	0.470162	0.0998879	0.508767	0.103076	0.513847	0.154873	0.464017	0.0442383	0.485418	0.128826	0.525865	0.126049
LEU31	0.493815	0.120336	0.393287	0.0514548	0.43599	0.0672385	0.492246	0.141081	0.465147	0.100039	0.462253	0.0705881	0.462845	0.0764645	0.488056	0.146387	0.489837	0.128821	0.520002	0.157697	0.410699	0.0363838	0.468994	0.061762	0.480767	0.0793396
GLU32	0.49396	0.147239	0.496022	0.0878095	0.434739	0.0661648	0.537296	0.250382	0.414291	0.0220648	0.466703	0.127373	0.449351	0.0674957	0.527239	0.124189	0.483265	0.0970423	0.491591	0.0975063	0.453835	0.120534	0.523657	0.174749	0.50009	0.141781
ALA33	0.422768	0.0945763	0.379932	0.0394822	0.448805	0.113766	0.414625	0.0572701	0.385237	0.0323083	0.438028	0.0922238	0.389239	0.0503087	0.403901	0.0657648	0.444245	0.0686735	0.403084	0.0698416	0.392002	0.0435186	0.406144	0.0260632	0.453277	0.135694
ALA34	0.393547	0.0555899	0.385825	0.0647385	0.395806	0.0904665	0.377548	0.0329999	0.370915	0.0383319	0.410349	0.105994	0.37593	0.0735902	0.356055	0.0343289	0.374453	0.0559037	0.388942	0.0522837	0.37924	0.0693506	0.389367	0.0430696	0.395217	0.0402203
ARG35	0.398729	0.0495366	0.386078	0.0266563	0.395597	0.0635808	0.386613	0.048501	0.376433	0.0616542	0.377464	0.0609514	0.377151	0.0817741	0.357539	0.0267821	0.373281	0.0320452	0.362747	0.0371633	0.391739	0.0488057	0.383281	0.0417839	0.375795	0.0396772
TYR36	0.490478	0.113541	0.481057	0.125168	0.42418	0.0537709	0.480853	0.210909	0.465725	0.0760663	0.463184	0.0803791	0.44051	0.077583	0.449611	0.0848766	0.412762	0.0692621	0.416103	0.0636524	0.434791	0.0487444	0.465786	0.135115	0.665308	0.338083
ARG37	0.529264	0.0900771	0.47234	0.07755	0.468241	0.0678972	0.507091	0.0699944	0.515501	0.0766658	0.454187	0.0749627	0.482471	0.0933893	0.480514	0.0819264	0.440449	0.0496095	0.501104	0.129	0.459926	0.0802116	0.533064	0.128044	0.516694	0.161227
SER38	0.616403	0.126182	0.586536	0.0755495	0.580925	0.104393	0.666116	0.129193	0.59415	0.115186	0.546364	0.0751632	0.604002	0.0726604	0.541934	0.0982898	0.543421	0.077414	0.624372	0.167465	0.566456	0.190074	0.614423	0.134171	0.551811	0.0946668
ASP39	0.642051	0.154097	0.570085	0.0840177	0.51622	0.0962619	0.650913	0.135923	0.613384	0.183663	0.59063	0.0919526	0.591516	0.0911324	0.560218	0.132739	0.533668	0.0622834	0.60289	0.169591	0.577741	0.194574	0.645444	0.204432	0.55715	0.109818
GLY40	0.537921	0.110699	0.528287	0.0501527	0.483339	0.0997109	0.544651	0.0846608	0.538449	0.10422	0.557169	0.0780218	0.534255	0.111857	0.561628	0.149455	0.483786	0.0810044	0.562526	0.12735	0.521975	0.132184	0.652055	0.27246	0.55338	0.12455
ALA41	0.497564	0.0616611	0.484963	0.0440265	0.440288	0.068466	0.470332	0.0737176	0.45545	0.0522233	0.488588	0.0866062	0.444691	0.0536625	0.479395	0.0808899	0.43156	0.0459403	0.454914	0.0752229	0.46038	0.057837	0.535665	0.169856	0.466759	0.0851912
LEU42	0.456853	0.0684291	0.468173	0.0662994	0.47671	0.0652873	0.44067	0.0772814	0.451831	0.0631015	0.484618	0.0592269	0.476105	0.0679931	0.408221	0.0488405	0.445467	0.0981726	0.467784	0.108241	0.463094	0.0670122	0.450784	0.0519572	0.507472	0.0562402
LEU43	0.413951	0.0482381	0.463868	0.0910423	0.39078	0.0488864	0.403451	0.0592063	0.45125	0.0723234	0.442392	0.0877758	0.422702	0.057329	0.432135	0.0414768	0.454311	0.0500502	0.417462	0.0745928	0.427553	0.0596108	0.491034	0.0864229	0.436143	0.0536695
LEU44	0.555613	0.142323	0.488581	0.0912231	0.495092	0.111889	0.558614	0.110764	0.516833	0.132336	0.555007	0.147311	0.504502	0.0819942	0.539302	0.148225	0.611018	0.15159	0.55082	0.149157	0.503215	0.151155	0.576085	0.0916947	0.543841	0.114889
GLY45	0.413487	0.0908701	0.381499	0.0445464	0.454934	0.117881	0.419835	0.0753529	0.372857	0.0352921	0.420932	0.0896441	0.368287	0.0425377	0.379855	0.0541765	0.414079	0.0580001	0.423117	0.072563	0.379281	0.0565164	0.391878	0.0304012	0.436997	0.0725223
ALA46	0.402085	0.0972148	0.371738	0.0461398	0.401548	0.0758983	0.418751	0.0705726	0.400832	0.0551883	0.405303	0.0548218	0.362752	0.0317697	0.377459	0.0880518	0.398177	0.101707	0.426144	0.138542	0.373453	0.0630051	0.396663	0.0456335	0.392401	0.0566101
SER47	0.442016	0.133242	0.434091	0.155113	0.453504	0.121863	0.431201	0.130941	0.442735	0.14114	0.404379	0.0744474	0.428373	0.0708136	0.434655	0.123993	0.453478	0.19636	0.42827	0.128642	0.44142	0.0555622	0.46168	0.121449	0.451719	0.110478
SER48	0.552499	0.218607	0.482238	0.0815713	0.556166	0.141844	0.548208	0.185477	0.489206	0.135729	0.478793	0.107318	0.489153	0.0694735	0.547215	0.191236	0.515767	0.10244	0.507829	0.10404	0.484379	0.0983143	0.599913	0.270913	0.509758	0.108119
LEU49	0.871415	0.404599	0.723681	0.181202	0.898563	0.354461	0.757669	0.188819	0.744515	0.123028	0.66318	0.233513	0.777332	0.139868	0.810789	0.266205	0.789447	0.273086	0.783512	0.206331	0.837174	0.173844	0.887167	0.469309	0.739707	0.251699
SER50	0.735338	0.329846	0.603546	0.0884912	0.735131	0.231776	0.673623	0.149377	0.698662	0.101862	0.662733	0.202222	0.632332	0.149224	0.721255	0.161848	0.893886	0.508524	0.700609	0.153462	0.708484	0.165888	0.833308	0.561398	0.704943	0.211292
GLY51	0.767198	0.331234	0.638184	0.145423	0.823781	0.308775	0.752829	0.243294	0.812762	0.204757	0.679764	0.1711	0.735269	0.159766	0.863926	0.277227	0.873219	0.313293	0.645756	0.155431	0.808223	0.200967	0.731822	0.210787	0.739645	0.212935
ARG52	0.693064	0.30092	0.765878	0.729315	0.883329	0.544727	0.64429	0.157319	0.634998	0.121043	0.587484	0.127911	0.65527	0.146815	0.735391	0.321765	0.779618	0.254315	0.564627	0.122684	0.868992	0.657164	0.640959	0.195039	0.642695	0.121092
CYS53	0.81349	0.50516	0.73099	0.26224	0.863406	0.164106	0.801626	0.281256	0.775054	0.203565	0.762115	0.183217	0.714381	0.111089	0.72697	0.149927	0.794627	0.21531	0.705827	0.189389	0.886405	0.213506	0.841779	0.293977	0.770386	0.181654
TRP54	0.934891	0.565996	1.19819	0.905966	0.801487	0.277623	0.805726	0.343549	0.801458	0.329863	0.995613	0.547686	0.781348	0.346756	0.767218	0.342674	0.954681	0.340073	0.902999	0.415916	0.988231	0.608707	1.08238	0.611008	0.783338	0.381377
ALA55	0.557076	0.187717	0.528612	0.104889	0.587609	0.197575	0.557172	0.21368	0.49558	0.0887847	0.5325	0.104454	0.499791	0.0535232	0.453857	0.0992233	0.507108	0.0802269	0.514074	0.16413	0.507772	0.0760412	0.598597	0.287714	0.479494	0.0665263
GLY56	0.434545	0.104961	0.416489	0.113534	0.468935	0.144088	0.444855	0.0981782	0.38947	0.0540822	0.407719	0.0592694	0.396014	0.0475462	0.391704	0.0840268	0.424644	0.0679808	0.382872	0.043025	0.422921	0.0855385	0.421651	0.0780859	0.407796	0.0574825
SER57	0.388632	0.0831525	0.358624	0.0391026	0.393625	0.0697935	0.419297	0.0835495	0.371704	0.0522711	0.376024	0.0697201	0.37234	0.0498418	0.371457	0.0558616	0.385814	0.0730914	0.380525	0.0606206	0.385866	0.0457181	0.40582	0.0785131	0.386312	0.0499945
LEU58	0.417381	0.0945363	0.391981	0.0570731	0.407267	0.0477472	0.435793	0.0526007	0.45235	0.0855179	0.459335	0.0723808	0.470311	0.12112	0.459012	0.079047	0.440304	0.0855249	0.433199	0.0655135	0.467008	0.0622797	0.521701	0.0973293	0.496515	0.139682
TRP59	0.428047	0.0720232	0.443342	0.073457	0.406312	0.0630532	0.415262	0.0397504	0.452519	0.0495554	0.471495	0.0765556	0.406885	0.0477286	0.429764	0.0690307	0.467067	0.114949	0.435162	0.0568628	0.425306	0.0656908	0.449006	0.0553575	0.434893	0.0447423
LEU60	0.50618	0.0964479	0.468321	0.100452	0.546888	0.131003	0.430339	0.0823383	0.505772	0.0908085	0.463623	0.0770688	0.455577	0.0565568	0.423719	0.0592215	0.453437	0.0642226	0.455218	0.08078	0.476541	0.0902996	0.474253	0.101468	0.519308	0.138443
PHE61	0.466745	0.0808906	0.458675	0.0550957	0.44522	0.0642855	0.445974	0.0470834	0.483443	0.0389985	0.419068	0.0576033	0.454095	0.0599161	0.487829	0.100755	0.512857	0.0985154	0.431817	0.0504914	0.459276	0.0534069	0.492547	0.0780274	0.479181	0.0647293
LYS62	0.521062	0.110022	0.489082	0.0725018	0.51412	0.117122	0.478437	0.0601068	0.507777	0.0871855	0.488197	0.118234	0.478056	0.0750533	0.547722	0.106701	0.515006	0.0881019	0.517561	0.0724194	0.460073	0.0899341	0.568223	0.155302	0.542782	0.104177
ASP63	0.591509	0.179216	0.592214	0.16854	0.56811	0.135475	0.599251	0.168673	0.613761	0.125863	0.551142	0.140778	0.538968	0.112213	0.734861	0.296162	0.603857	0.119675	0.615976	0.102504	0.597111	0.17972	0.590878	0.186733	0.651521	0.163572
PRO64	0.596035	0.199313	0.553715	0.121387	0.512072	0.0959749	0.587909	0.157806	0.608578	0.159067	0.570528	0.0855399	0.546673	0.119951	0.66884	0.136988	0.586963	0.118445	0.574402	0.169174	0.573174	0.110416	0.648673	0.181395	0.662311	0.169257
CYS65	0.670738	0.18696	0.690245	0.207021	0.608682	0.18204	0.673605	0.204845	0.6286	0.128508	0.62438	0.13751	0.635913	0.157193	0.745549	0.180684	0.724452	0.219185	0.645713	0.125856	0.648328	0.122639	0.669779	0.132255	0.826802	0.305602
ALA66	0.648805	0.292931	0.589696	0.150113	0.566836	0.205906	0.618933	0.201934	0.553457	0.0803187	0.546602	0.129129	0.627604	0.169776	0.776748	0.40974	0.666957	0.13185	0.58929	0.0762312	0.614546	0.135262	0.645318	0.139866	0.675013	0.220464
ALA67	0.586418	0.273107	0.597265	0.196097	0.449023	0.0805358	0.552886	0.210858	0.546341	0.0883418	0.540567	0.115406	0.600877	0.10096	0.606893	0.159372	0.6669	0.169198	0.533707	0.0723239	0.628983	0.213313	0.584126	0.153236	0.737753	0.2906
PRO68	0.639109	0.332477	0.669217	0.162981	0.49175	0.129011	0.597306	0.226207	0.58635	0.0976637	0.553636	0.101823	0.652137	0.169781	0.620866	0.16098	0.697178	0.162359	0.56604	0.104905	0.640832	0.196588	0.628771	0.160891	0.81002	0.285077
ASN69	0.623012	0.295326	0.687192	0.222204	0.608372	0.156324	0.600548	0.184835	0.700219	0.189836	0.654954	0.174695	0.573212	0.0767264	0.622742	0.178041	0.621088	0.108097	0.632348	0.101661	0.710454	0.161997	0.621344	0.0924238	0.717543	0.202568
GLU70	0.679357	0.32365	0.588075	0.0945066	0.52803	0.10431	0.665001	0.148437	0.676343	0.096985	0.630713	0.152208	0.637397	0.107073	0.620847	0.185108	0.693609	0.259797	0.650567	0.117776	0.619155	0.284666	0.753899	0.206054	0.768225	0.229301
GLY71	0.596687	0.266935	0.579217	0.0913952	0.630238	0.21322	0.535771	0.134704	0.586822	0.0727573	0.596579	0.198241	0.547875	0.105563	0.573076	0.118556	0.584436	0.115255	0.610542	0.19318	0.557884	0.108556	0.643693	0.146113	0.608451	0.152662
PHE72	0.702186	0.302595	0.925025	0.248827	0.979481	0.331949	0.754156	0.178899	0.806509	0.343064	0.737334	0.212873	0.874997	0.331455	0.903764	0.297859	0.865583	0.2673	1.00594	0.39503	0.902631	0.271699	1.01362	0.334868	0.902107	0.243119
CYS73	0.523054	0.0898301	0.587452	0.178749	0.620539	0.240454	0.47537	0.0835742	0.550612	0.0876625	0.514185	0.13642	0.496682	0.0897592	0.518412	0.0889719	0.546461	0.130391	0.510903	0.104249	0.57535	0.179924	0.498907	0.0448758	0.550999	0.0864856
SER74	0.444479	0.0475076	0.429619	0.0587367	0.500985	0.22153	0.393027	0.0680124	0.417905	0.0405391	0.429583	0.120642	0.421066	0.0468416	0.437497	0.0792208	0.447088	0.0859468	0.438357	0.0747386	0.401478	0.066414	0.430225	0.0694671	0.464203	0.0876088
ALA75	0.456011	0.0965809	0.439313	0.0781326	0.399598	0.0457752	0.423267	0.0633625	0.412488	0.0584982	0.419638	0.0700874	0.397614	0.0526386	0.398907	0.0593163	0.408366	0.0499951	0.440494	0.0795948	0.39791	0.0751547	0.442361	0.0926218	0.438799	0.0749913
ARG76	0.451889	0.0679593	0.448466	0.0599364	0.433274	0.0852091	0.488252	0.0878896	0.479669	0.157688	0.473689	0.135704	0.449682	0.0580441	0.424656	0.0589211	0.465782	0.0730707	0.509843	0.164022	0.434197	0.104074	0.459235	0.0820165	0.47094	0.0777729
VAL77	0.452687	0.0926573	0.444881	0.0369738	0.427424	0.0579167	0.466006	0.0989731	0.484861	0.138881	0.510032	0.14375	0.487094	0.0922413	0.412571	0.0502242	0.472446	0.144751	0.4725	0.112042	0.405384	0.0515504	0.43901	0.0701965	0.429502	0.0457309
GLN78	0.569264	0.150738	0.578892	0.0868271	0.470941	0.105103	0.57315	0.133166	0.504943	0.0591483	0.603354	0.133608	0.515956	0.113449	0.441475	0.0371805	0.495201	0.0941329	0.566887	0.134812	0.506717	0.133432	0.552831	0.113158	0.58842	0.0741553
THR79	0.460006	0.0978901	0.45064	0.0533013	0.470307	0.077399	0.454523	0.0780233	0.463603	0.0482267	0.500236	0.075848	0.495597	0.143206	0.485337	0.0979231	0.547718	0.120522	0.43979	0.0744658	0.436337	0.0663321	0.479913	0.0726844	0.489609	0.117256
GLU80	0.576579	0.155799	0.55019	0.153363	0.600341	0.140859	0.579939	0.159213	0.585999	0.102347	0.641993	0.189965	0.586203	0.143494	0.598746	0.154044	0.681301	0.178024	0.586259	0.0946382	0.515973	0.0938998	0.642639	0.138659	0.735876	0.188238
ALA81	0.526248	0.195653	0.46223	0.0977895	0.548161	0.232962	0.442621	0.0828728	0.479655	0.0626035	0.507132	0.0735044	0.502446	0.141184	0.476534	0.125707	0.515947	0.108459	0.451175	0.0708948	0.467908	0.0673284	0.475018	0.0704591	0.568106	0.168031
GLY82	0.496785	0.23491	0.404941	0.0754524	0.438875	0.112579	0.409345	0.0643096	0.437547	0.034072	0.417262	0.057393	0.421199	0.0776713	0.428092	0.0672594	0.45274	0.113079	0.411965	0.0662182	0.449083	0.065373	0.453266	0.0623257	0.51488	0.180301
VAL83	0.480207	0.121772	0.404557	0.0651762	0.456754	0.123086	0.451326	0.0696742	0.436955	0.0618575	0.42533	0.0622995	0.436181	0.106543	0.473517	0.132284	0.501831	0.120905	0.42511	0.0924308	0.471404	0.109304	0.450488	0.0584153	0.453893	0.0676495
ALA84	0.470408	0.0948502	0.492172	0.0322383	0.438583	0.075535	0.446883	0.0788307	0.447646	0.0883988	0.393672	0.0567738	0.52526	0.215924	0.458605	0.123074	0.448061	0.129377	0.402046	0.0539471	0.447289	0.0651576	0.407851	0.0436615	0.433489	0.0886771
ASP85	0.435573	0.121104	0.438419	0.0510493	0.415208	0.0931722	0.395092	0.0497529	0.438825	0.0645505	0.369017	0.0539429	0.419317	0.11591	0.381166	0.0731119	0.409676	0.0668055	0.400455	0.0748931	0.395217	0.0559963	0.395846	0.0817561	0.389463	0.0808431
LEU86	0.478343	0.151205	0.504521	0.127636	0.470564	0.0939471	0.507615	0.158171	0.584236	0.173847	0.475332	0.0993212	0.476822	0.103901	0.480595	0.102491	0.499403	0.0846429	0.415368	0.0924562	0.504937	0.135443	0.486793	0.109178	0.501104	0.112401
THR87	0.463424	0.0708657	0.54424	0.124255	0.492236	0.139958	0.517278	0.095654	0.499493	0.110281	0.449939	0.0963756	0.505971	0.129926	0.500668	0.101007	0.529555	0.0896439	0.50206	0.0533438	0.458327	0.0776722	0.420102	0.0818713	0.502292	0.123361
TRP88	0.496756	0.0959218	0.579745	0.137811	0.510014	0.155022	0.53242	0.129293	0.507857	0.0877592	0.464341	0.0872176	0.588173	0.25777	0.463868	0.081814	0.541493	0.0960809	0.485396	0.0903252	0.490158	0.0841997	0.533299	0.0730951	0.533295	0.0977947
VAL89	0.641526	0.157567	0.681378	0.14724	0.599074	0.159906	0.6561	0.147375	0.53955	0.103087	0.609306	0.103849	0.801121	0.288497	0.538503	0.0983482	0.566774	0.0950698	0.6096	0.133015	0.565438	0.116921	0.572381	0.0706769	0.629131	0.152483
GLY90	0.705667	0.183974	0.664478	0.147034	0.682197	0.186295	0.672432	0.14396	0.66367	0.215037	0.553293	0.0663327	0.682095	0.178337	0.553166	0.116752	0.573773	0.0776063	0.646295	0.141634	0.563565	0.101338	0.620092	0.06802	0.721125	0.278522
GLU91	0.798179	0.206718	0.730756	0.108554	0.716953	0.154582	0.743606	0.196372	0.70557	0.159932	0.64243	0.141516	0.697164	0.152805	0.582091	0.124183	0.614879	0.106105	0.711527	0.234106	0.629839	0.0838778	0.689915	0.125246	0.710801	0.149422
ARG92	0.657072	0.193162	0.58462	0.107757	0.602428	0.156583	0.600696	0.119706	0.63393	0.150815	0.552571	0.0679813	0.672885	0.161769	0.521865	0.122392	0.534012	0.0843303	0.624382	0.198999	0.530445	0.0765078	0.651031	0.175269	0.619033	0.150165
GLY93	0.471846	0.121446	0.517777	0.0963537	0.45327	0.0737961	0.496199	0.087805	0.447119	0.0732942	0.429975	0.0548253	0.583351	0.135509	0.429326	0.0677894	0.459094	0.0823666	0.471473	0.0781794	0.446962	0.0660902	0.461508	0.0739499	0.490077	0.0930986
ILE94	0.522943	0.140232	0.548771	0.169674	0.451643	0.0524019	0.516706	0.0947677	0.490843	0.127162	0.457214	0.0634464	0.530911	0.0950074	0.462247	0.0975171	0.48292	0.0788793	0.513665	0.121946	0.441681	0.0359448	0.54939	0.102142	0.536155	0.0850839
LEU95	0.535593	0.140774	0.501804	0.124341	0.459858	0.101263	0.48661	0.0615553	0.42001	0.0666596	0.419614	0.0563832	0.461832	0.078704	0.48561	0.139316	0.473172	0.0855404	0.495148	0.0616039	0.435079	0.0329493	0.476898	0.0695057	0.548629	0.127998
VAL96	0.412867	0.0473531	0.477757	0.0989274	0.392021	0.0359916	0.448164	0.05461	0.414912	0.0757836	0.429794	0.0788485	0.461156	0.161634	0.461494	0.149679	0.501794	0.135358	0.432085	0.0402809	0.409789	0.0322207	0.41944	0.0500654	0.464031	0.0987218
ALA97	0.410182	0.0592832	0.415355	0.0706208	0.363219	0.0265379	0.369962	0.0343904	0.404343	0.0898279	0.409795	0.0519688	0.397174	0.120912	0.455261	0.121666	0.424947	0.123674	0.377128	0.0658289	0.396993	0.129584	0.399264	0.0464473	0.392537	0.044319
SER98	0.452445	0.157945	0.414881	0.0533764	0.399889	0.0438371	0.470367	0.108606	0.515496	0.167653	0.430505	0.0391381	0.4096	0.0966309	0.471031	0.138578	0.484905	0.128285	0.436787	0.0952548	0.388952	0.0398665	0.4691	0.10181	0.531431	0.134945
ASP99	0.595249	0.212165	0.49329	0.138934	0.494232	0.119407	0.51746	0.170046	0.535638	0.124564	0.574497	0.123813	0.507931	0.116676	0.439485	0.102552	0.529725	0.134602	0.476793	0.0971755	0.480639	0.0837845	0.518012	0.121923	0.546058	0.163454
SER100	0.591206	0.346979	0.517623	0.167412	0.498068	0.12942	0.516134	0.113594	0.480637	0.0749133	0.564019	0.119073	0.516755	0.118205	0.520627	0.136582	0.573546	0.105827	0.479712	0.0861458	0.473221	0.0748254	0.488204	0.0789215	0.617421	0.167428
GLY101	0.503879	0.12519	0.456822	0.0877269	0.441966	0.0804889	0.483147	0.063312	0.447926	0.0709949	0.464547	0.0395503	0.453753	0.073456	0.503204	0.188513	0.525922	0.175368	0.460279	0.0792334	0.430504	0.038979	0.45664	0.0755299	0.588033	0.238305
ALA102	0.511555	0.106732	0.471242	0.0698191	0.410156	0.0535398	0.511901	0.0762053	0.451724	0.0547613	0.430958	0.0479632	0.456518	0.114377	0.541459	0.223075	0.541914	0.22254	0.43522	0.0771263	0.426875	0.0495078	0.447992	0.0823564	0.659468	0.418958
VAL103	0.508552	0.110358	0.476695	0.0824581	0.424715	0.0689751	0.507006	0.102711	0.479365	0.125869	0.468431	0.0742377	0.481611	0.110386	0.522655	0.146021	0.567371	0.135202	0.443649	0.105006	0.446254	0.0758769	0.477691	0.0802066	0.534329	0.15564
GLU104	0.501575	0.0980505	0.513323	0.164557	0.483762	0.067066	0.519058	0.135727	0.583602	0.202797	0.544322	0.120911	0.522431	0.172563	0.558675	0.154926	0.547365	0.0990194	0.486801	0.117193	0.483838	0.0846885	0.520549	0.100385	0.576107	0.090807
LEU105	0.537107	0.112106	0.538297	0.121662	0.5092	0.107034	0.527755	0.115789	0.530413	0.116654	0.500439	0.0903737	0.494948	0.0959709	0.541829	0.169416	0.5743	0.130126	0.505606	0.102747	0.503137	0.10376	0.568308	0.125359	0.62775	0.174403
TRP106	0.537943	0.149742	0.480547	0.0797848	0.475925	0.0617343	0.488629	0.0670033	0.508043	0.188772	0.494418	0.0849273	0.489959	0.0780813	0.497329	0.13622	0.519501	0.129014	0.516173	0.0716152	0.477867	0.0742117	0.558023	0.128906	0.55271	0.132314
GLU107	0.600168	0.0839683	0.556592	0.0801488	0.511173	0.0781098	0.603206	0.185191	0.543145	0.132414	0.514994	0.0976374	0.551054	0.104354	0.535711	0.105864	0.528973	0.108036	0.658411	0.155838	0.536387	0.0925102	0.573009	0.117953	0.597983	0.161883
LEU108	0.620835	0.120025	0.554401	0.0634159	0.568344	0.0946455	0.510711	0.0892942	0.621876	0.0865302	0.522996	0.0884593	0.571983	0.161305	0.546585	0.100906	0.502951	0.105947	0.607892	0.0768278	0.539057	0.0681177	0.635871	0.119993	0.678248	0.241085
ASP109	0.622985	0.120169	0.596102	0.0858088	0.590326	0.0792309	0.574733	0.0697889	0.572706	0.118799	0.480852	0.0531525	0.574089	0.135322	0.52819	0.0969803	0.567011	0.103963	0.579121	0.139625	0.53305	0.0974671	0.599946	0.109854	0.629994	0.161481
GLU110	0.790988	0.203475	0.711075	0.123483	0.712447	0.126537	0.70276	0.10579	0.786122	0.235434	0.656046	0.0956227	0.801589	0.175397	0.681067	0.0868328	0.724524	0.15778	0.767768	0.183848	0.69578	0.132775	0.743873	0.141695	0.807655	0.169283
ASN111	0.731893	0.239592	0.67846	0.150783	0.685433	0.122803	0.671702	0.206643	0.630896	0.102489	0.64597	0.138224	0.612758	0.117402	0.598823	0.139146	0.619449	0.148925	0.718445	0.239657	0.600909	0.106172	0.713922	0.189954	0.642521	0.17796
GLU112	0.596989	0.130358	0.514992	0.0575344	0.531771	0.0783747	0.51256	0.0839384	0.59089	0.0973978	0.526113	0.134071	0.492007	0.0723782	0.528143	0.111728	0.509302	0.0781225	0.542979	0.160076	0.497098	0.0502234	0.625979	0.157595	0.536765	0.105454
THR113	0.570818	0.193436	0.574434	0.154095	0.544444	0.103194	0.527405	0.0861579	0.526669	0.104177	0.568479	0.174381	0.556399	0.1311	0.552099	0.131743	0.558666	0.149468	0.666538	0.194823	0.571577	0.100701	0.672087	0.201188	0.577669	0.123316
LEU114	0.908367	0.234457	0.854715	0.142437	0.714444	0.181291	0.87712	0.179333	0.686394	0.170073	0.769283	0.213505	0.815958	0.179202	0.729151	0.119898	0.738376	0.151799	0.997925	0.163626	0.771984	0.137495	0.902342	0.171528	0.867726	0.204834
ILE115	0.634878	0.252921	0.614318	0.224112	0.526942	0.113162	0.588323	0.161396	0.52248	0.10496	0.511491	0.131503	0.596306	0.151664	0.554811	0.110412	0.496864	0.0792448	0.653867	0.154915	0.510593	0.0829222	0.596734	0.138634	0.613195	0.147223
VAL116	0.664744	0.124078	0.659058	0.149628	0.636824	0.0561388	0.688346	0.187913	0.672595	0.0978645	0.613841	0.158872	0.726798	0.238389	0.639113	0.122256	0.653768	0.111161	0.770493	0.175789	0.609798	0.112856	0.75077	0.153474	0.69904	0.109338
SER117	0.601863	0.118496	0.624599	0.10663	0.57745	0.0957246	0.631463	0.202309	0.678024	0.195745	0.627832	0.205756	0.680689	0.174813	0.577434	0.154264	0.673165	0.130142	0.660761	0.155079	0.609698	0.151242	0.570366	0.0903625	0.648912	0.0993221
LYS118	0.622058	0.138218	0.58117	0.111616	0.556641	0.0604118	0.632318	0.18119	0.727723	0.307167	0.692512	0.38897	0.577087	0.0846479	0.604322	0.134088	0.617989	0.105059	0.687937	0.169444	0.596283	0.138589	0.673638	0.205362	0.699763	0.176417
PHE119	0.78432	0.308262	0.732892	0.17908	0.79276	0.245096	0.759273	0.347606	0.911829	0.724138	0.841007	0.570307	0.659927	0.142161	0.868483	0.448758	1.0389	0.417241	0.802296	0.324033	0.766048	0.199668	1.25192	0.520195	1.26204	0.526945
CYS120	0.627867	0.119296	0.67339	0.155736	0.675411	0.236423	0.64077	0.203824	0.678414	0.315317	0.688825	0.176794	0.685102	0.11196	0.664649	0.159148	0.703187	0.137027	0.644414	0.124582	0.614129	0.112641	0.80228	0.279623	0.763833	0.155817
LYS121	0.539873	0.0788923	0.588421	0.240717	0.520081	0.120897	0.554895	0.138865	0.540763	0.13948	0.545386	0.126459	0.52133	0.109519	0.56687	0.154965	0.64101	0.226914	0.565411	0.206713	0.475734	0.102294	0.613855	0.100777	0.586216	0.0910704
TYR122	0.612086	0.0772385	0.758796	0.424638	0.664451	0.223272	0.721695	0.21525	0.62308	0.0998006	0.716139	0.1837	0.643812	0.223111	0.722594	0.163395	0.736349	0.152799	0.648345	0.199119	0.745853	0.143412	0.743319	0.171461	0.886808	0.511796
GLU123	0.581524	0.151079	0.501703	0.082757	0.509716	0.0633182	0.564944	0.122917	0.521935	0.120825	0.602271	0.157334	0.517772	0.108236	0.578343	0.187157	0.661422	0.158129	0.59214	0.126052	0.637409	0.20087	0.586718	0.110637	0.688915	0.144958
HIS124	0.521458	0.145504	0.398286	0.0635441	0.398055	0.0474084	0.45318	0.0803797	0.392123	0.0561639	0.513505	0.160614	0.429539	0.0861511	0.4473	0.084046	0.50752	0.0951466	0.4811	0.0835474	0.45944	0.0470471	0.529529	0.133353	0.557917	0.186995
ASP125	0.64112	0.204714	0.537299	0.119683	0.552416	0.0684894	0.643541	0.139093	0.580209	0.0827765	0.559631	0.160236	0.565154	0.0939892	0.623892	0.115622	0.643555	0.11692	0.59927	0.117733	0.564824	0.126758	0.621014	0.136772	0.713712	0.176478
ASP126	0.537902	0.142399	0.484296	0.0848574	0.549974	0.10315	0.532874	0.135278	0.478238	0.077256	0.571558	0.121129	0.564135	0.141266	0.601404	0.136693	0.622527	0.109811	0.510485	0.0906897	0.484449	0.0646134	0.560071	0.124958	0.556713	0.094556
ILE127	0.481989	0.104309	0.477797	0.150125	0.498994	0.074356	0.522097	0.123856	0.576218	0.131795	0.481874	0.0775988	0.495605	0.0496217	0.473452	0.109367	0.512136	0.0967579	0.473692	0.082325	0.489441	0.0439637	0.589871	0.172092	0.556626	0.127704
VAL128	0.415793	0.106924	0.400502	0.0962932	0.413332	0.0675824	0.382507	0.0478363	0.420202	0.0518482	0.458676	0.0660688	0.37875	0.0496207	0.404422	0.0876817	0.410776	0.0638882	0.398667	0.0720591	0.4045	0.0739684	0.453567	0.0698427	0.463945	0.137761
SER129	0.3979	0.0600654	0.385664	0.019966	0.454893	0.122756	0.379473	0.0472255	0.436355	0.0744508	0.416783	0.0583751	0.376723	0.0675899	0.424462	0.0912614	0.431909	0.0757137	0.439507	0.113628	0.429324	0.161734	0.497588	0.13444	0.396454	0.045635
THR130	0.37682	0.118548	0.331867	0.0433024	0.344085	0.0894663	0.351819	0.0542839	0.444296	0.085828	0.364452	0.0685322	0.326452	0.025826	0.308033	0.0394609	0.323293	0.0376647	0.409297	0.0531816	0.311543	0.0348018	0.386026	0.0804791	0.360196	0.0914119
VAL131	0.431315	0.080073	0.402743	0.0505772	0.418021	0.0784536	0.448426	0.0837173	0.448108	0.139356	0.41806	0.0761282	0.40194	0.0494661	0.416216	0.0712237	0.439671	0.0581028	0.484631	0.11048	0.402603	0.0705486	0.417535	0.0541138	0.467909	0.114066
SER132	0.49006	0.153853	0.480421	0.0738406	0.430123	0.0967262	0.487101	0.108996	0.451455	0.0709994	0.445686	0.0723628	0.459583	0.0685879	0.435867	0.0686088	0.435348	0.0673571	0.486478	0.0551504	0.40851	0.0586953	0.44007	0.0694497	0.453201	0.0516763
VAL133	0.637911	0.132828	0.594761	0.0685355	0.523633	0.115157	0.627726	0.074452	0.57689	0.156906	0.570576	0.135397	0.593197	0.115677	0.598088	0.137697	0.612201	0.0871967	0.61532	0.0755535	0.562322	0.128844	0.503663	0.101757	0.577198	0.127864
LEU134	0.500444	0.0608603	0.499655	0.0930375	0.479643	0.0745014	0.582205	0.134079	0.49078	0.135695	0.525076	0.139097	0.519494	0.0629476	0.470724	0.0309497	0.566243	0.122847	0.509673	0.103116	0.488295	0.0879603	0.50383	0.0476082	0.50143	0.106022
SER135	0.564997	0.0852374	0.534658	0.0999603	0.537322	0.102975	0.640144	0.148895	0.540415	0.185435	0.59669	0.0855171	0.527252	0.0448046	0.497076	0.0716427	0.578334	0.103214	0.576004	0.114566	0.512	0.0649631	0.587553	0.0973068	0.649595	0.192384
SER136	0.661046	0.131419	0.597424	0.0517553	0.668363	0.183322	0.672101	0.145444	0.643369	0.26454	0.669942	0.129499	0.605688	0.109277	0.595026	0.11986	0.64612	0.136894	0.691721	0.127539	0.592703	0.112456	0.691034	0.1048	0.755243	0.228432
GLY137	0.715809	0.134075	0.737957	0.140423	0.79711	0.236387	0.736189	0.188586	0.730616	0.321455	0.697408	0.162938	0.694182	0.183603	0.626027	0.116049	0.663471	0.111019	0.729324	0.151526	0.678565	0.148118	0.691894	0.118104	0.819496	0.196203
THR138	0.706521	0.164518	0.679008	0.152683	0.746489	0.133865	0.732056	0.204626	0.605507	0.181395	0.650052	0.110133	0.63392	0.0981039	0.61392	0.089128	0.691289	0.131707	0.671074	0.188111	0.612922	0.141755	0.79131	0.150592	0.851858	0.268168
GLN139	0.59628	0.111473	0.566206	0.0903813	0.577723	0.113522	0.6628	0.201294	0.534859	0.146322	0.574051	0.107763	0.537893	0.122896	0.552666	0.104394	0.58978	0.122008	0.622742	0.133645	0.609432	0.172706	0.67074	0.102573	0.657369	0.174644
ALA140	0.476662	0.0990425	0.432984	0.0688396	0.452524	0.13571	0.470899	0.0773706	0.435737	0.0648436	0.470942	0.103764	0.441551	0.0563575	0.422395	0.0420092	0.430663	0.0442407	0.500778	0.115976	0.418138	0.0473799	0.449247	0.052755	0.457813	0.0641855
VAL141	0.429354	0.0745562	0.421425	0.0610242	0.40497	0.0695249	0.453494	0.0952577	0.387704	0.0285147	0.44326	0.0928257	0.41305	0.0738895	0.408583	0.0344446	0.408214	0.0644774	0.459291	0.0670941	0.379195	0.033755	0.463518	0.0504346	0.430108	0.0443917
SER142	0.432824	0.145311	0.375688	0.0558694	0.406958	0.153016	0.403177	0.0594011	0.382705	0.0906051	0.414711	0.0529225	0.373653	0.0467154	0.395442	0.0552026	0.429109	0.0616171	0.463727	0.0929805	0.369576	0.0747343	0.456177	0.0857523	0.466332	0.0982354
GLY143	0.375824	0.0712872	0.362264	0.0336929	0.381185	0.135593	0.344575	0.0459614	0.35548	0.056908	0.357165	0.0509478	0.352264	0.0423689	0.343619	0.0263049	0.340066	0.024227	0.374868	0.0585248	0.335353	0.0302083	0.397048	0.0631497	0.364304	0.0302204
SER144	0.423509	0.112992	0.377468	0.0439052	0.379756	0.0704319	0.333856	0.0448878	0.372061	0.0650635	0.372479	0.0450764	0.369368	0.0587781	0.387845	0.0825924	0.43432	0.0834429	0.392038	0.0762585	0.403634	0.0794055	0.477403	0.127497	0.448321	0.105905
LYS145	0.495325	0.128234	0.44015	0.0601532	0.461418	0.0697567	0.446302	0.0852994	0.442469	0.055512	0.451335	0.0553508	0.462426	0.0489749	0.448248	0.0797563	0.500894	0.0519336	0.481039	0.0826208	0.480053	0.0548855	0.545375	0.147563	0.515568	0.0832497
ASP146	0.467502	0.181908	0.390776	0.0508788	0.408325	0.0496505	0.426088	0.0473785	0.402084	0.047186	0.443536	0.0839174	0.430312	0.0955243	0.444002	0.0939258	0.474861	0.0844363	0.490489	0.102746	0.76035	0.3628	0.474897	0.067093	0.467628	0.0811294
ILE147	0.502203	0.0741294	0.516482	0.107528	0.482201	0.0325445	0.49356	0.0971199	0.529639	0.0297298	0.488579	0.0808865	0.50822	0.0513252	0.50545	0.0523095	0.510579	0.0469437	0.512908	0.0701808	0.574819	0.0771392	0.559928	0.101048	0.541171	0.109218
CYS148	0.4517	0.0910034	0.460569	0.136476	0.442558	0.07913	0.403306	0.0544034	0.47	0.0788405	0.40026	0.0408702	0.468033	0.0854731	0.420485	0.0451557	0.40162	0.0411308	0.429127	0.059792	0.415072	0.0533101	0.426177	0.0464467	0.415379	0.0290605
ILE149	0.466566	0.113152	0.537204	0.112923	0.437521	0.0781105	0.473613	0.054899	0.487627	0.0496037	0.476658	0.10456	0.495935	0.0804883	0.479763	0.080665	0.439103	0.0732622	0.49803	0.141667	0.550273	0.126978	0.552848	0.124535	0.508911	0.109262
LYS150	0.444291	0.0847207	0.402928	0.0370612	0.42638	0.051141	0.428674	0.0610468	0.395969	0.0541969	0.443385	0.0742659	0.406469	0.0688437	0.395481	0.0424336	0.41398	0.0331458	0.469802	0.0910778	0.46015	0.103254	0.487411	0.0829827	0.469449	0.0707527
VAL151	0.47492	0.078632	0.49941	0.0854295	0.458038	0.062828	0.475604	0.0683024	0.424303	0.0656943	0.505113	0.110793	0.434491	0.0519712	0.494528	0.0774174	0.496639	0.0844599	0.499097	0.0801613	0.449225	0.0695121	0.550996	0.0488107	0.511252	0.0692662
TRP152	0.567146	0.127065	0.497732	0.0601933	0.580204	0.189179	0.492482	0.0771436	0.516748	0.149954	0.588331	0.12747	0.492749	0.0583102	0.518454	0.0613223	0.546178	0.10277	0.580048	0.165961	0.441642	0.0749255	0.55304	0.115555	0.64445	0.145773
ASP153	0.595703	0.125477	0.581312	0.152036	0.607622	0.127713	0.617646	0.184556	0.527385	0.133813	0.612414	0.121018	0.540818	0.179859	0.545095	0.129746	0.582157	0.118746	0.582197	0.17033	0.533568	0.080968	0.684106	0.135152	0.7525	0.154446
LEU154	0.732965	0.218132	0.706029	0.175044	0.613793	0.134003	0.690357	0.186581	0.579191	0.158172	0.609212	0.0796742	0.603552	0.142333	0.577954	0.108483	0.614378	0.116169	0.664685	0.20175	0.607069	0.135431	0.691833	0.14036	0.864919	0.240243
ALA155	0.711804	0.211224	0.667982	0.145833	0.659961	0.180721	0.772469	0.252883	0.637439	0.209185	0.632704	0.124921	0.644367	0.153163	0.668944	0.106126	0.673119	0.094668	0.783314	0.228179	0.618453	0.116417	0.793673	0.116534	0.910172	0.244109
GLN156	0.930083	0.305896	0.779575	0.170944	0.807918	0.226138	0.853205	0.314753	0.796378	0.252054	0.822341	0.245555	0.762428	0.155842	0.880899	0.179434	0.826357	0.136254	0.905001	0.317191	0.771729	0.176039	0.982483	0.213029	1.07477	0.220486
GLN157	0.651703	0.129195	0.715439	0.171031	0.64442	0.215706	0.698125	0.254287	0.634718	0.269991	0.65731	0.127594	0.603437	0.110163	0.692967	0.122367	0.760762	0.184473	0.713734	0.252322	0.638702	0.147633	0.758058	0.155526	0.803387	0.200914
VAL158	0.783807	0.109161	0.80488	0.185222	0.682434	0.125462	0.738723	0.171319	0.680273	0.1658	0.831834	0.153119	0.66047	0.0710996	0.692758	0.130636	0.726963	0.145819	0.797176	0.306381	0.683907	0.109543	0.743461	0.156085	0.800497	0.159522
VAL159	0.70551	0.084604	0.707257	0.152465	0.701485	0.192769	0.694723	0.148003	0.622007	0.16341	0.734543	0.127926	0.64842	0.109276	0.702031	0.172437	0.730792	0.153897	0.794934	0.172675	0.631441	0.126418	0.700744	0.112493	0.765658	0.106609
LEU160	0.712158	0.13689	0.721878	0.164365	0.743022	0.172134	0.756788	0.252202	0.650169	0.153038	0.850386	0.160318	0.736806	0.161567	0.730016	0.154541	0.694496	0.111033	0.848427	0.17546	0.681976	0.185665	0.773272	0.115905	0.856574	0.128505
SER161	0.597448	0.0757477	0.576414	0.136018	0.535699	0.0846265	0.63781	0.233566	0.669372	0.307666	0.685813	0.215472	0.564977	0.123058	0.580536	0.148678	0.64243	0.154788	0.625011	0.0797523	0.529053	0.105633	0.632865	0.127372	0.621336	0.149655
SER162	0.572727	0.0590363	0.538274	0.0707458	0.530441	0.109775	0.620227	0.34552	0.583882	0.226348	0.612323	0.113805	0.526897	0.134949	0.573804	0.120682	0.606016	0.102362	0.578857	0.070437	0.530681	0.117497	0.569395	0.0809095	0.577156	0.0921404
TYR163	0.574889	0.121626	0.638397	0.164384	0.53355	0.0975714	0.626142	0.225143	0.656004	0.192639	0.638493	0.2084	0.638787	0.20024	0.766148	0.422129	0.652706	0.363869	0.555033	0.0758775	0.567833	0.122741	0.61183	0.10997	0.604324	0.0926138
ARG164	0.549645	0.116148	0.542982	0.0818322	0.518354	0.0511817	0.551412	0.092907	0.545505	0.0991725	0.539469	0.055847	0.555167	0.0817912	0.573893	0.0717522	0.545983	0.0437465	0.585441	0.218524	0.545157	0.0960432	0.545583	0.0422248	0.632183	0.167783
ALA165	0.627992	0.170031	0.611192	0.139162	0.535554	0.0804354	0.626121	0.184712	0.548821	0.0752484	0.579097	0.103638	0.574573	0.136403	0.558438	0.145922	0.567619	0.140633	0.63791	0.253548	0.522571	0.0532453	0.597468	0.108807	0.679372	0.109765
HIS166	0.518885	0.0892371	0.451003	0.0636194	0.436317	0.0804575	0.492748	0.0826472	0.437571	0.0267193	0.508355	0.0677734	0.439941	0.0440991	0.455397	0.0680668	0.504765	0.0769068	0.538464	0.161359	0.449923	0.0433905	0.519825	0.110917	0.597689	0.117428
ALA167	0.601197	0.106524	0.591403	0.0700119	0.567449	0.0946672	0.553254	0.0995191	0.621759	0.0962239	0.574221	0.0647189	0.559495	0.0692921	0.597312	0.139311	0.589781	0.0836799	0.681949	0.196205	0.608097	0.0925878	0.602003	0.0685165	0.693079	0.1635
ALA168	0.519852	0.102245	0.483072	0.0589739	0.495343	0.0918889	0.44959	0.0435888	0.507043	0.086335	0.478313	0.080798	0.50479	0.0656134	0.511673	0.109055	0.50331	0.0645049	0.538769	0.102447	0.530485	0.0562318	0.559362	0.0551938	0.559821	0.0946938
GLN169	0.531412	0.174404	0.507652	0.0374767	0.527063	0.0895843	0.51332	0.0748323	0.512996	0.0781069	0.468306	0.0926566	0.506998	0.0443227	0.521887	0.099791	0.505048	0.0626266	0.521331	0.0830214	0.610113	0.115295	0.641924	0.14681	0.572269	0.104151
VAL170	0.414317	0.0569662	0.406462	0.0300173	0.400542	0.0502429	0.391973	0.0438371	0.420938	0.0614794	0.401446	0.0738851	0.410793	0.0465421	0.402619	0.0431426	0.401845	0.0382715	0.425806	0.078469	0.462537	0.0780668	0.500732	0.118758	0.417324	0.0281267
THR171	0.479939	0.0724034	0.409258	0.0327244	0.423797	0.108928	0.407247	0.0595122	0.396497	0.0264323	0.414174	0.0697831	0.416123	0.0580047	0.435964	0.0841886	0.438028	0.064292	0.450415	0.0544734	0.419238	0.050084	0.541633	0.152538	0.457333	0.0515661
CYS172	0.550207	0.0941839	0.500465	0.0956877	0.416827	0.112071	0.521722	0.0773532	0.484317	0.0706448	0.494641	0.0899947	0.510665	0.0847252	0.533734	0.0804793	0.532589	0.103994	0.501196	0.0707922	0.484617	0.0964386	0.603435	0.14738	0.560905	0.0928497
VAL173	0.478719	0.062144	0.498277	0.0975107	0.392527	0.0481742	0.434812	0.0389379	0.436991	0.0734294	0.444484	0.0716177	0.459556	0.0878668	0.470951	0.144457	0.448865	0.140899	0.472758	0.0672775	0.431821	0.0917034	0.540548	0.105244	0.49594	0.123127
ALA174	0.46535	0.053254	0.420471	0.0727838	0.380292	0.0403071	0.462565	0.0689341	0.4097	0.0642217	0.404372	0.0675661	0.417987	0.0695646	0.405749	0.0389157	0.404947	0.0562195	0.443	0.0811773	0.406161	0.0297725	0.419338	0.0552748	0.414282	0.0414627
ALA175	0.471438	0.0800565	0.453627	0.098134	0.435754	0.0773427	0.485507	0.0375698	0.412456	0.0672071	0.458395	0.0739254	0.451461	0.0491698	0.440395	0.102077	0.469026	0.108512	0.478527	0.0709416	0.440014	0.0503681	0.466467	0.0796428	0.46496	0.0936594
SER176	0.492504	0.0915382	0.483064	0.128006	0.477801	0.0838355	0.544752	0.115833	0.506362	0.160561	0.533081	0.112702	0.525484	0.0910017	0.438706	0.0874072	0.487555	0.0934139	0.53305	0.121856	0.559804	0.14437	0.530866	0.0905822	0.554096	0.289344
PRO177	0.652431	0.139036	0.676701	0.230557	0.560573	0.0885029	0.726012	0.166719	0.624075	0.205161	0.729656	0.215383	0.620652	0.107462	0.526132	0.0612413	0.630593	0.173291	0.651298	0.0722189	0.648805	0.143563	0.691086	0.103896	0.721662	0.258887
HIS178	0.920445	0.416945	0.83269	0.374475	0.859391	0.308479	0.837758	0.411939	0.83383	0.366092	0.889092	0.445013	0.805936	0.234763	0.640557	0.138548	0.720034	0.246207	0.784233	0.165664	0.815754	0.284817	1.05974	0.369076	0.9705	0.366493
LYS179	0.564956	0.112377	0.529094	0.0749418	0.529201	0.0663698	0.627881	0.219218	0.553444	0.153684	0.598815	0.126669	0.552753	0.0713217	0.50059	0.101726	0.578085	0.13243	0.578756	0.0677111	0.601363	0.0901736	0.665049	0.0935057	0.562095	0.131778
ASP180	0.551254	0.0503125	0.545507	0.0955526	0.574548	0.0454577	0.634792	0.14772	0.59421	0.295388	0.595986	0.095098	0.579749	0.0677229	0.574534	0.105023	0.571938	0.110778	0.629708	0.173316	0.573164	0.11331	0.757787	0.197778	0.666419	0.302483
SER181	0.462307	0.0659514	0.444574	0.0592071	0.458328	0.0865313	0.595811	0.147519	0.461317	0.158997	0.513235	0.0855746	0.495818	0.115226	0.501863	0.123264	0.523001	0.0776407	0.562343	0.201382	0.482512	0.0538626	0.564779	0.0807252	0.512039	0.102034
VAL182	0.467913	0.0637169	0.434414	0.0696996	0.448345	0.0709216	0.535849	0.0940355	0.449241	0.0992356	0.507785	0.091181	0.470033	0.0666344	0.562495	0.123097	0.509017	0.114687	0.505259	0.102305	0.484151	0.0809516	0.502323	0.0735554	0.478831	0.118117
PHE183	0.443836	0.0552533	0.451654	0.0396101	0.437319	0.0661104	0.486032	0.0819649	0.41527	0.0435771	0.412525	0.0520109	0.476347	0.112659	0.483223	0.0889347	0.467935	0.0973436	0.502218	0.120596	0.461848	0.0959388	0.492873	0.0486003	0.480452	0.098462
LEU184	0.486858	0.0844584	0.438192	0.0481148	0.435591	0.0561649	0.530197	0.0875469	0.474542	0.078163	0.474741	0.0826768	0.497534	0.0872185	0.450196	0.0893341	0.465086	0.105219	0.519677	0.110636	0.492311	0.103571	0.500541	0.0724422	0.474962	0.0454475
SER185	0.484942	0.172017	0.368162	0.0498274	0.349262	0.0404103	0.464569	0.0456231	0.370449	0.0323362	0.416306	0.0486833	0.372936	0.0563326	0.373241	0.0250137	0.39633	0.064802	0.459531	0.0809764	0.383998	0.060786	0.467109	0.0893501	0.474527	0.0586448
CYS186	0.532535	0.185777	0.427764	0.094954	0.395367	0.0459487	0.481019	0.0816622	0.413012	0.0688806	0.424501	0.0548158	0.421184	0.0552196	0.457264	0.0603835	0.463795	0.0621016	0.448955	0.0886599	0.472033	0.0947036	0.499384	0.102416	0.471276	0.0740403
SER187	0.44716	0.078238	0.409585	0.064706	0.415912	0.0439669	0.414726	0.0603221	0.395763	0.0371043	0.408994	0.0463641	0.424595	0.0731144	0.429735	0.0635617	0.402102	0.0544071	0.430563	0.0886276	0.44012	0.0994939	0.460689	0.0440984	0.461401	0.0665599
GLU188	0.5981	0.181962	0.686923	0.143213	0.639289	0.104435	0.597337	0.0826227	0.563368	0.0970546	0.611563	0.130453	0.723179	0.135605	0.65839	0.185263	0.56698	0.0753999	0.564691	0.121992	0.702238	0.129813	0.68573	0.0830685	0.664596	0.102389
ASP189	0.497549	0.108885	0.522903	0.135992	0.565642	0.0929132	0.45209	0.0455916	0.440434	0.0606036	0.510203	0.100316	0.505561	0.0952123	0.547311	0.134527	0.524219	0.0709204	0.595156	0.230376	0.546138	0.137089	0.553928	0.0723327	0.588822	0.118828
ASN190	0.483738	0.0868952	0.572712	0.178653	0.479526	0.0792004	0.456167	0.0578568	0.491418	0.163385	0.501577	0.0538209	0.485029	0.0578081	0.498692	0.122833	0.516639	0.0914222	0.572569	0.247153	0.464334	0.0607411	0.614717	0.174848	0.577872	0.1146
ARG191	0.497314	0.101233	0.537414	0.10935	0.532692	0.0995113	0.469028	0.054501	0.453856	0.0657256	0.478695	0.0609338	0.499688	0.102919	0.449695	0.0535924	0.466292	0.0699319	0.53289	0.137021	0.464533	0.0679478	0.532263	0.106108	0.549482	0.0824517
ILE192	0.477145	0.0826221	0.489964	0.121847	0.455374	0.126007	0.49639	0.0676653	0.452937	0.0561074	0.457386	0.0499619	0.495236	0.0817704	0.525014	0.132525	0.508943	0.138353	0.476882	0.12413	0.460165	0.0646764	0.554543	0.0871881	0.542294	0.11049
LEU193	0.481341	0.0815352	0.479756	0.0912693	0.443558	0.0928719	0.508856	0.0666045	0.433852	0.0686476	0.467161	0.0687245	0.524903	0.10411	0.470588	0.0949391	0.51846	0.0958284	0.524121	0.144166	0.516186	0.119821	0.543694	0.0778814	0.537292	0.0834945
LEU194	0.551457	0.111565	0.526918	0.0823036	0.454463	0.0667252	0.574521	0.0471941	0.559766	0.143197	0.589487	0.131267	0.585916	0.137482	0.568141	0.145005	0.571302	0.164211	0.595887	0.0782745	0.563381	0.080584	0.5907	0.0994081	0.572991	0.037424
TRP195	0.582803	0.179681	0.642696	0.131881	0.537883	0.105575	0.666559	0.226407	0.591157	0.0830589	0.574588	0.152106	0.641643	0.150363	0.621783	0.263734	0.523451	0.106926	0.6003	0.104783	0.637634	0.222775	0.626502	0.097423	0.558293	0.0795623
ASP196	0.587243	0.113367	0.608616	0.133483	0.500105	0.0987838	0.72594	0.109232	0.519251	0.115099	0.579522	0.0763874	0.634036	0.126104	0.657909	0.198916	0.591107	0.154524	0.670158	0.159412	0.582922	0.0910868	0.790942	0.203702	0.674557	0.141647
THR197	0.60476	0.163283	0.733768	0.247912	0.561947	0.118078	0.761332	0.30213	0.572163	0.166224	0.623136	0.13611	0.665064	0.186739	0.866299	0.281255	0.798728	0.295473	0.838695	0.41883	0.748758	0.260477	1.08317	0.467944	0.753167	0.213293
ARG198	0.620032	0.13282	0.663901	0.116642	0.610846	0.1438	0.770399	0.15108	0.653201	0.176972	0.701238	0.086552	0.650528	0.127572	0.736787	0.125737	0.732249	0.17954	0.782985	0.192754	0.703746	0.136956	0.967463	0.298204	0.821589	0.413645
CYS199	0.746029	0.227871	0.827244	0.221979	0.756333	0.155472	0.94132	0.258313	0.845228	0.222486	0.936415	0.215949	0.858203	0.202528	0.775404	0.151183	0.883105	0.324188	0.901814	0.239875	0.837008	0.19018	1.06871	0.252146	0.890792	0.210321
PRO200	0.82313	0.307059	0.945045	0.432889	0.884849	0.311364	1.135	0.5458	0.890566	0.133866	1.13517	0.452775	0.886523	0.220912	0.957238	0.196573	1.0822	0.485043	1.15533	0.421708	0.97924	0.379992	1.25881	0.256517	1.08261	0.287667
LYS201	0.645309	0.150762	0.69098	0.221827	0.774637	0.399527	0.835938	0.312617	0.641	0.149501	0.916476	0.242298	0.641688	0.132102	0.714074	0.226334	0.8334	0.270923	0.919163	0.337545	0.631245	0.161537	0.978307	0.225417	0.889489	0.130187
PRO202	0.731416	0.185695	0.914261	0.391194	0.732462	0.197177	0.794464	0.157733	0.768333	0.260586	0.981061	0.361788	0.640159	0.132451	0.710878	0.196579	0.931785	0.381297	1.02609	0.433158	0.698902	0.247541	0.903009	0.177833	0.7988	0.13013
ALA203	0.69079	0.127619	0.78776	0.271134	0.608098	0.121176	0.766268	0.181377	0.736015	0.241166	0.811418	0.233689	0.620268	0.159739	0.620762	0.15026	0.689975	0.139796	0.800662	0.148077	0.57377	0.0936508	0.742285	0.196345	0.699958	0.143289
SER204	0.560057	0.141234	0.549059	0.124507	0.513926	0.059169	0.572566	0.067742	0.578101	0.150235	0.585144	0.109594	0.524193	0.0782227	0.506252	0.135737	0.543666	0.106162	0.623024	0.102823	0.483144	0.0967805	0.574414	0.0868264	0.57012	0.0795694
GLN205	0.62129	0.169115	0.635517	0.123368	0.623997	0.133246	0.623525	0.124035	0.660017	0.109226	0.643343	0.142542	0.593496	0.0780678	0.609149	0.147021	0.584061	0.092892	0.675599	0.133248	0.573174	0.132138	0.669638	0.116834	0.647816	0.106398
ILE206	0.570501	0.0988507	0.558344	0.0781184	0.521418	0.116303	0.546286	0.113662	0.586543	0.101113	0.63797	0.147061	0.533222	0.0677189	0.606071	0.168557	0.686374	0.201479	0.572846	0.116627	0.510765	0.0797963	0.714342	0.11901	0.61525	0.115149
GLY207	0.544143	0.0805932	0.625628	0.129079	0.509086	0.093965	0.631135	0.155622	0.524641	0.157409	0.600739	0.108083	0.597657	0.141942	0.670119	0.282124	0.784404	0.405324	0.646278	0.317536	0.547793	0.102893	0.743774	0.15233	0.755115	0.192509
CYS208	0.646592	0.135234	0.651619	0.118835	0.601211	0.1746	0.718799	0.171135	0.560568	0.231047	0.680562	0.125698	0.608995	0.148247	0.703434	0.182756	0.872706	0.35269	0.827253	0.445893	0.546409	0.108606	0.837126	0.208565	0.963108	0.389447
SER209	0.661508	0.0997998	0.731044	0.126223	0.674985	0.18156	0.90304	0.340008	0.662445	0.251187	0.726062	0.121372	0.618487	0.0953657	0.809338	0.543843	0.912723	0.542877	0.885168	0.772404	0.695148	0.167314	0.898932	0.267662	1.19748	0.489737
ALA210	0.696724	0.0841709	0.738438	0.177089	0.770781	0.327287	0.810063	0.25937	0.738732	0.284562	0.7449	0.140465	0.694538	0.171882	0.850974	0.440256	0.882321	0.411667	0.748202	0.321138	0.737063	0.167239	0.93132	0.170242	1.0238	0.24006
PRO211	0.894374	0.130229	0.95748	0.273017	0.903033	0.353988	1.11391	0.508558	0.910307	0.453057	0.967924	0.198347	1.03638	0.413619	1.09003	0.466524	1.08448	0.434219	0.870676	0.289084	1.07595	0.352624	1.27909	0.295196	1.24864	0.24385
GLY212	0.723211	0.121814	0.667254	0.201419	0.753268	0.180888	0.660803	0.179072	0.686316	0.310506	0.660101	0.129601	0.752925	0.246258	0.787806	0.291279	0.762594	0.247884	0.639452	0.162824	0.77511	0.256645	0.893146	0.153881	0.735572	0.181484
TYR213	0.725676	0.135688	0.660729	0.214996	0.805038	0.209914	0.677328	0.221277	0.690748	0.258344	0.84815	0.240859	0.708932	0.120164	0.762875	0.251546	0.856515	0.182439	0.790993	0.297209	0.751379	0.232089	0.990966	0.332768	0.806688	0.287918
LEU214	0.604083	0.155745	0.570283	0.134705	0.518843	0.0706899	0.508909	0.0769728	0.643031	0.154754	0.561733	0.106637	0.571958	0.115411	0.572748	0.105589	0.628655	0.109777	0.561493	0.148729	0.577038	0.0995215	0.63967	0.12352	0.656552	0.139847
PRO215	0.448187	0.0539316	0.401656	0.0722797	0.398148	0.0482567	0.411551	0.0498231	0.424574	0.101068	0.421286	0.0861618	0.421862	0.0583481	0.44425	0.0824398	0.409145	0.0934243	0.405949	0.0722867	0.419612	0.0631379	0.484518	0.053949	0.466998	0.102487
THR216	0.500491	0.0801171	0.43255	0.075113	0.413689	0.0337856	0.410424	0.0895402	0.401148	0.0869285	0.408623	0.0766673	0.433788	0.0701857	0.449055	0.0883082	0.434536	0.105081	0.383431	0.0364849	0.418566	0.0822156	0.461062	0.0668019	0.451492	0.0503973
SER217	0.437943	0.0697918	0.433053	0.105996	0.384473	0.0582853	0.437458	0.0846339	0.386865	0.0460587	0.374639	0.0510474	0.382259	0.0749553	0.427355	0.0599788	0.418549	0.0670424	0.413166	0.0616854	0.384787	0.109369	0.448703	0.0802647	0.426524	0.0716834
LEU218	0.496467	0.118983	0.480259	0.133689	0.422975	0.0951331	0.528787	0.119817	0.462917	0.0701556	0.465269	0.101277	0.427703	0.0826533	0.484068	0.0790819	0.472519	0.0903889	0.514991	0.119979	0.423858	0.102854	0.527692	0.0999929	0.487396	0.0902008
ALA219	0.419127	0.0522428	0.40658	0.079182	0.387108	0.0480399	0.432739	0.0311132	0.39517	0.0365566	0.433835	0.0695748	0.390713	0.0526023	0.419145	0.0499893	0.404308	0.0423426	0.423143	0.0371211	0.405463	0.0709375	0.438243	0.052879	0.421744	0.0246668
TRP220	0.456986	0.0699944	0.462087	0.100713	0.436529	0.0590203	0.468658	0.062976	0.421542	0.0514447	0.482484	0.113595	0.450695	0.066147	0.430394	0.0599016	0.455656	0.0721223	0.490221	0.0985573	0.4948	0.0935714	0.50308	0.103118	0.435537	0.0368981
HIS221	0.62863	0.141875	0.525396	0.106533	0.520383	0.0778333	0.560007	0.119278	0.485902	0.102242	0.619337	0.122706	0.533958	0.109328	0.562517	0.173139	0.584724	0.175034	0.544113	0.123478	0.645346	0.223242	0.773494	0.314601	0.630642	0.154955
PRO222	0.612565	0.0954385	0.618115	0.172311	0.566914	0.097071	0.62117	0.103729	0.543205	0.0794576	0.652233	0.19875	0.62137	0.119056	0.558242	0.152952	0.594108	0.161359	0.614545	0.128691	0.606554	0.189331	0.752059	0.19673	0.671617	0.207274
GLN223	0.808333	0.42111	0.761493	0.130104	0.724169	0.221391	0.76389	0.15198	0.64056	0.113156	0.787011	0.236422	0.75713	0.151829	0.703512	0.239406	0.733467	0.241766	0.835259	0.18764	0.845747	0.23109	0.851854	0.133234	0.960559	0.506151
GLN224	1.01699	0.386764	0.740318	0.133667	0.744922	0.113702	0.844578	0.454987	0.687353	0.118346	0.745408	0.258441	0.797018	0.193687	0.72059	0.23488	0.779161	0.28761	0.795616	0.246807	0.887788	0.249813	0.901893	0.211179	0.859542	0.248494
SER225	0.551964	0.117197	0.486631	0.108811	0.511753	0.065779	0.558111	0.224008	0.45802	0.0778944	0.523061	0.116259	0.495832	0.0610054	0.464464	0.0828547	0.517357	0.0800589	0.528029	0.102414	0.563482	0.19673	0.53142	0.0669154	0.507799	0.0914954
GLU226	0.579791	0.110969	0.586659	0.111511	0.539193	0.0533185	0.526747	0.110795	0.538801	0.0635595	0.616081	0.144647	0.615849	0.0967672	0.494228	0.12061	0.505616	0.0991289	0.517286	0.0307823	0.614317	0.134873	0.584251	0.0586363	0.570572	0.116498
VAL227	0.599194	0.122225	0.53821	0.101771	0.475599	0.0277931	0.525137	0.0825466	0.533562	0.11828	0.538863	0.117887	0.516288	0.0864713	0.488861	0.0946682	0.518492	0.0959745	0.525578	0.0800352	0.57062	0.107736	0.603377	0.110351	0.580701	0.0750794
PHE228	0.425625	0.0310032	0.432348	0.067743	0.426375	0.0350495	0.431986	0.054224	0.468236	0.0858028	0.454087	0.0703984	0.454458	0.0534503	0.462297	0.0675706	0.442052	0.0631306	0.438515	0.0474155	0.438737	0.0672286	0.459444	0.0251288	0.439067	0.0410388
VAL229	0.392494	0.0540123	0.408789	0.0387627	0.407302	0.032756	0.423278	0.103894	0.414269	0.0712128	0.419912	0.0769135	0.385589	0.024781	0.425293	0.0579612	0.392518	0.0231869	0.420113	0.0478511	0.440193	0.114041	0.463867	0.0771819	0.438352	0.0687424
PHE230	0.478916	0.110395	0.414378	0.0449224	0.428601	0.0662472	0.522737	0.157981	0.45908	0.0656895	0.470395	0.0606485	0.453704	0.094708	0.504072	0.0958558	0.454178	0.0561272	0.453149	0.0666752	0.415671	0.0448566	0.551562	0.0949813	0.477025	0.0638036
GLY231	0.385211	0.0559127	0.369271	0.0522244	0.376009	0.0298299	0.358706	0.0576689	0.367577	0.0240161	0.348548	0.0367904	0.362003	0.0372193	0.390012	0.0633233	0.36819	0.0422526	0.36483	0.0284427	0.371706	0.069335	0.414161	0.0470036	0.393595	0.0279712
ASP232	0.495234	0.156893	0.44393	0.107731	0.423819	0.0470558	0.377478	0.0405198	0.455879	0.0850772	0.453174	0.0763141	0.460995	0.108607	0.468946	0.0850867	0.495121	0.0798009	0.562419	0.0811615	0.424233	0.0805362	0.541335	0.0887061	0.55688	0.0932023
GLU233	0.625262	0.125046	0.580698	0.119475	0.61434	0.045367	0.555705	0.0905189	0.60145	0.0812346	0.598865	0.0884441	0.598636	0.072761	0.617801	0.129933	0.642902	0.0716638	0.57155	0.103064	0.587309	0.0913348	0.688185	0.0915307	0.637973	0.072709
ASN234	0.686563	0.211633	0.60332	0.211225	0.576897	0.145484	0.539519	0.112238	0.570064	0.141386	0.688297	0.267577	0.591382	0.137523	0.608482	0.16642	0.783357	0.252899	0.739458	0.2414	0.533767	0.156531	0.665896	0.141114	0.749788	0.146736
GLY235	0.467649	0.130336	0.437301	0.0650838	0.428191	0.041814	0.425228	0.0548053	0.436505	0.0753446	0.461621	0.0856187	0.456186	0.0816075	0.458497	0.069458	0.491374	0.10577	0.536549	0.154613	0.44265	0.0660923	0.482917	0.0644811	0.499524	0.0770114
THR236	0.519081	0.149816	0.478226	0.079068	0.4656	0.0525563	0.437843	0.0407433	0.46659	0.0631622	0.525148	0.0674931	0.522044	0.157503	0.507476	0.0807558	0.54588	0.0758473	0.526661	0.0819944	0.475694	0.0818814	0.565955	0.0627768	0.591243	0.143678
VAL237	0.418514	0.0545704	0.402782	0.0810135	0.386081	0.0315663	0.407347	0.0394693	0.41327	0.0607538	0.426365	0.0566091	0.407205	0.0403087	0.431765	0.0401316	0.450259	0.0490312	0.455829	0.124302	0.387873	0.0407371	0.506664	0.0865867	0.497346	0.0938008
SER238	0.43116	0.062782	0.41774	0.0640918	0.397641	0.0430475	0.422765	0.0592693	0.422755	0.058574	0.416622	0.0285119	0.398055	0.0464169	0.426894	0.0724434	0.455764	0.0667565	0.428603	0.038644	0.435948	0.068149	0.49249	0.067414	0.47606	0.0611654
LEU239	0.594997	0.110235	0.517472	0.0660794	0.539899	0.0875873	0.605547	0.089644	0.553734	0.0570361	0.594042	0.072705	0.572626	0.0917663	0.563964	0.0811553	0.584761	0.0449029	0.614606	0.0601742	0.552125	0.058711	0.648037	0.099065	0.620024	0.0702663
VAL240	0.493506	0.112369	0.448871	0.0459364	0.472128	0.0546485	0.517408	0.108356	0.452883	0.0851031	0.546888	0.0768711	0.500675	0.0770806	0.518014	0.0521753	0.505524	0.061644	0.491253	0.0380164	0.456025	0.0523	0.570661	0.0791803	0.535127	0.0620923
ASP241	0.564043	0.125075	0.644552	0.0908822	0.557541	0.0894153	0.525122	0.11325	0.536355	0.075928	0.610847	0.142368	0.641615	0.0812662	0.510592	0.075806	0.542039	0.101476	0.612655	0.0960931	0.619051	0.120721	0.610914	0.0805142	0.616692	0.0598012
THR242	0.514681	0.11926	0.572691	0.152684	0.490699	0.0968495	0.527452	0.0603017	0.478757	0.0624396	0.595314	0.074793	0.547482	0.123335	0.477348	0.0809958	0.545875	0.124919	0.528458	0.0608528	0.54579	0.130592	0.587335	0.0753131	0.557813	0.0546252
LYS243	0.653033	0.165403	0.699924	0.174105	0.599417	0.0643625	0.692761	0.108019	0.610369	0.0874537	0.744654	0.108282	0.711302	0.14599	0.552685	0.0677559	0.639004	0.116667	0.720241	0.104075	0.672037	0.142388	0.753907	0.0718713	0.696554	0.0839862
SER244	0.63345	0.239549	0.596905	0.153455	0.549515	0.0751511	0.679357	0.147271	0.517594	0.0641574	0.670463	0.0797092	0.58245	0.114586	0.497432	0.0803823	0.601102	0.116001	0.618988	0.105859	0.552746	0.0939027	0.793451	0.208966	0.746355	0.256744
THR245	0.712643	0.261585	0.717937	0.267858	0.716871	0.173441	0.830999	0.223893	0.619815	0.14032	0.809184	0.193657	0.728888	0.190616	0.69293	0.205079	0.722363	0.19112	0.676557	0.178652	0.669263	0.204981	0.938297	0.330099	0.89173	0.295393
SER246	0.669473	0.160785	0.600068	0.103769	0.671889	0.136554	0.70257	0.142898	0.523509	0.0883909	0.700932	0.158339	0.592811	0.0883863	0.587459	0.115058	0.658919	0.0952071	0.62063	0.134385	0.568989	0.0968643	0.795496	0.283778	0.795732	0.204779
CYS247	0.664301	0.238433	0.612828	0.0961694	0.626824	0.0970353	0.676191	0.211507	0.557677	0.121651	0.668668	0.125654	0.59436	0.0970084	0.604603	0.0805422	0.625549	0.0643387	0.605426	0.106116	0.622486	0.114623	0.825095	0.28512	0.762025	0.14172
VAL248	0.727466	0.451686	0.617672	0.107961	0.600288	0.0714099	0.672004	0.125943	0.567413	0.0733543	0.67556	0.120038	0.619603	0.0927052	0.592857	0.0979778	0.660052	0.0732368	0.648625	0.116363	0.642278	0.118982	0.917083	0.508847	0.721016	0.119862
LEU249	0.760863	0.234163	0.79234	0.211496	0.766906	0.138641	0.782173	0.190103	0.636692	0.109571	0.820435	0.202854	0.792269	0.178152	0.718669	0.187071	0.819911	0.148025	0.727972	0.18676	0.715373	0.164048	0.954698	0.262811	0.824728	0.158047
SER250	0.566977	0.0971886	0.571325	0.0805144	0.581548	0.124222	0.611549	0.130715	0.518407	0.0772259	0.537285	0.098295	0.537078	0.0893301	0.564691	0.121808	0.687608	0.147444	0.616559	0.104307	0.501494	0.0692527	0.73756	0.134882	0.61283	0.0893769
SER251	0.512909	0.079401	0.500409	0.088006	0.524094	0.115507	0.53631	0.0714961	0.507623	0.09099	0.537033	0.12007	0.512779	0.0689995	0.533012	0.155112	0.648257	0.161391	0.591319	0.118924	0.498443	0.0505523	0.648035	0.094762	0.573104	0.093413
ALA252	0.575111	0.11697	0.551979	0.0777037	0.538266	0.0642393	0.56491	0.080165	0.519082	0.0802198	0.60134	0.079094	0.545152	0.0562329	0.582654	0.132824	0.685579	0.132612	0.613855	0.0691514	0.580814	0.0812061	0.661852	0.0705075	0.632989	0.0690019
VAL253	0.49512	0.142759	0.447098	0.0577278	0.452741	0.101056	0.452459	0.11946	0.488055	0.0911442	0.504819	0.109969	0.435702	0.0355843	0.439399	0.062659	0.52698	0.145867	0.488266	0.0926265	0.449934	0.0741232	0.579413	0.18276	0.552804	0.131331
HIS254	0.426061	0.0601162	0.393915	0.0520782	0.394431	0.0314728	0.41485	0.0557182	0.391877	0.0295334	0.444476	0.0691622	0.421859	0.0408776	0.412696	0.0564951	0.445252	0.0578702	0.447752	0.0374466	0.396106	0.0441564	0.47842	0.0797714	0.467166	0.0639822
SER255	0.677461	0.128318	0.62513	0.124578	0.621012	0.125778	0.676995	0.207723	0.616891	0.13927	0.654865	0.160751	0.667206	0.118511	0.670261	0.116735	0.723002	0.167926	0.661196	0.0980449	0.692092	0.14876	0.737515	0.151265	0.822766	0.207979
GLN256	0.627948	0.128062	0.698412	0.15131	0.610895	0.119095	0.6848	0.201025	0.659	0.165076	0.554765	0.0857766	0.677709	0.159762	0.699002	0.186204	0.725896	0.172911	0.644333	0.154436	0.715237	0.219673	0.809107	0.138295	0.834145	0.217573
CYS257	0.492396	0.104324	0.486648	0.105954	0.472105	0.0683393	0.422627	0.0604623	0.494151	0.0741515	0.469722	0.0908179	0.468539	0.0626583	0.463249	0.0824023	0.483005	0.0921929	0.480471	0.0780065	0.470008	0.0825456	0.565635	0.126107	0.550902	0.083208
VAL258	0.394821	0.0638193	0.379749	0.0533198	0.369516	0.0338415	0.356681	0.0439629	0.411481	0.0449986	0.37342	0.0395397	0.38266	0.0341436	0.37128	0.0478794	0.389432	0.0625797	0.407792	0.072511	0.34298	0.0584473	0.448069	0.130935	0.407795	0.0216921
THR259	0.474832	0.0425642	0.53556	0.323616	0.459048	0.0858898	0.42662	0.0611555	0.470183	0.093918	0.441498	0.0722681	0.472182	0.124888	0.44678	0.100076	0.423167	0.0598732	0.471805	0.093319	0.469162	0.257708	0.551729	0.125826	0.467955	0.117711
GLY260	0.435795	0.0559434	0.48259	0.20602	0.455044	0.0965001	0.365566	0.0247361	0.492621	0.189819	0.392078	0.0707722	0.408616	0.0968987	0.413737	0.0750533	0.377009	0.0395638	0.429004	0.0635726	0.465577	0.210296	0.491992	0.125622	0.379525	0.0321597
LEU261	0.548018	0.120412	0.496242	0.0976055	0.518417	0.135645	0.476755	0.0952702	0.5043	0.0596888	0.472422	0.114643	0.498695	0.116237	0.521808	0.086575	0.490908	0.0752516	0.527886	0.11868	0.496497	0.132558	0.571675	0.128485	0.502069	0.121876
VAL262	0.640489	0.144446	0.582465	0.140226	0.598008	0.190847	0.497841	0.105077	0.558303	0.129362	0.558807	0.194424	0.49795	0.0842403	0.530332	0.0959733	0.609383	0.084429	0.506693	0.0808014	0.568208	0.180546	0.553045	0.0855491	0.535929	0.0931623
PHE263	0.575346	0.153148	0.568971	0.143319	0.578175	0.0904723	0.508994	0.0761312	0.584192	0.101638	0.555901	0.141925	0.56536	0.111497	0.520827	0.126644	0.568031	0.139845	0.527228	0.0824876	0.595947	0.189165	0.608505	0.0917781	0.565764	0.110514
SER264	0.5764	0.124674	0.566208	0.130765	0.526065	0.113901	0.531729	0.0572383	0.529045	0.0987054	0.543648	0.101471	0.500923	0.116992	0.514972	0.103459	0.582391	0.125803	0.525536	0.0666561	0.562137	0.11585	0.597662	0.0992282	0.556828	0.11477
PRO265	0.724849	0.135624	0.797996	0.138182	0.599474	0.0794284	0.688703	0.127085	0.653132	0.118987	0.73879	0.170631	0.676543	0.281731	0.64527	0.191012	0.697497	0.165103	0.702534	0.109422	0.686568	0.137014	0.722682	0.146239	0.61788	0.104792
HIS266	0.789787	0.173632	0.794404	0.237536	0.585467	0.146223	0.71773	0.185541	0.751441	0.199164	0.805514	0.320837	0.82825	0.5844	0.715865	0.138122	0.851329	0.407427	0.855911	0.190287	0.814902	0.234394	0.730662	0.162989	0.737674	0.200627
SER267	0.718604	0.175828	0.783337	0.200332	0.621236	0.102924	0.749499	0.15259	0.717722	0.124839	0.845682	0.210196	0.751231	0.358552	0.753727	0.167624	0.919426	0.365453	0.826546	0.152366	0.90396	0.264156	0.928861	0.271544	0.773075	0.264157
VAL268	0.715114	0.119072	0.76211	0.16709	0.700141	0.166952	0.715301	0.0681796	0.690476	0.0946298	0.767576	0.196919	0.826368	0.486611	0.713071	0.117047	0.815222	0.291815	0.720965	0.106037	0.849673	0.205388	0.802195	0.172208	0.786315	0.221749
PRO269	0.601461	0.119803	0.591237	0.110999	0.593497	0.152301	0.595896	0.10285	0.570946	0.0927461	0.607263	0.165419	0.617729	0.180441	0.578881	0.10413	0.66246	0.214083	0.560974	0.130403	0.671082	0.143386	0.596041	0.0989574	0.678487	0.248898
PHE270	0.669438	0.1502	0.6373	0.141598	0.601805	0.220007	0.635537	0.192203	0.635347	0.136596	0.674562	0.118916	0.643663	0.289609	0.595647	0.129457	0.729549	0.20409	0.709067	0.157855	0.686076	0.142057	0.630283	0.151885	0.758605	0.112861
LEU271	0.556068	0.177827	0.494292	0.098602	0.485152	0.111952	0.471478	0.0922333	0.53103	0.098401	0.502902	0.100883	0.502437	0.135089	0.48476	0.0737476	0.49477	0.0822757	0.484427	0.0565472	0.486069	0.100793	0.567155	0.139236	0.521543	0.101841
ALA272	0.457875	0.0901254	0.425235	0.0493686	0.420483	0.0661378	0.395382	0.0410063	0.4613	0.0486842	0.437412	0.0757545	0.383118	0.0365399	0.406913	0.0624227	0.433514	0.0608168	0.417992	0.054599	0.420216	0.0819159	0.431501	0.0560145	0.435338	0.05349
SER273	0.428399	0.071961	0.340012	0.0396008	0.327107	0.0480423	0.382144	0.0659313	0.344662	0.0289098	0.406819	0.0301895	0.338974	0.0341848	0.38374	0.0735734	0.419872	0.057931	0.442332	0.0574715	0.343794	0.0510982	0.462693	0.0668734	0.453557	0.0598591
LEU274	0.445458	0.129465	0.444465	0.0964026	0.434531	0.061862	0.385596	0.054869	0.396482	0.070125	0.465899	0.127096	0.466992	0.0836775	0.420195	0.0923758	0.463958	0.124214	0.437531	0.129916	0.452216	0.101312	0.50305	0.119339	0.474362	0.12558
SER275	0.390199	0.0698228	0.389573	0.0674063	0.349417	0.019647	0.371393	0.0410537	0.366401	0.0243132	0.351409	0.0353212	0.360747	0.0389056	0.371772	0.0638293	0.363869	0.0374788	0.365225	0.0516175	0.395011	0.0795007	0.456033	0.093229	0.429531	0.054619
GLU276	0.541439	0.129959	0.524352	0.154997	0.43652	0.0325004	0.539548	0.141205	0.478538	0.0826218	0.503165	0.101958	0.512437	0.0935743	0.506475	0.109454	0.519455	0.118271	0.493335	0.0898202	0.542916	0.1333	0.663084	0.12731	0.628256	0.120162
ASP277	0.44108	0.0766259	0.454584	0.0751845	0.401429	0.0285811	0.427263	0.0765095	0.381959	0.0230233	0.412609	0.0439774	0.428782	0.0578006	0.419355	0.0600425	0.433333	0.0615267	0.435759	0.0740483	0.429121	0.0530749	0.512457	0.0900934	0.508721	0.205858
CYS278	0.542393	0.106213	0.557473	0.102192	0.494015	0.0752734	0.48942	0.0807848	0.544506	0.0634927	0.508618	0.0760385	0.518454	0.0784493	0.531973	0.0719082	0.522481	0.0841617	0.487418	0.0925079	0.581518	0.134737	0.583525	0.0941398	0.55947	0.0924377
SER279	0.44708	0.0698471	0.423222	0.0660294	0.424727	0.0697379	0.390343	0.030285	0.4079	0.0791778	0.405798	0.072775	0.431051	0.0554653	0.41305	0.0650952	0.410423	0.0579728	0.408829	0.0851198	0.44113	0.0917143	0.500354	0.20942	0.441733	0.0627889
LEU280	0.506197	0.0982035	0.463639	0.0949105	0.502092	0.162172	0.476675	0.121301	0.439901	0.0717077	0.509775	0.138242	0.447779	0.104982	0.490407	0.117827	0.509009	0.0948884	0.495445	0.15156	0.485386	0.161483	0.548066	0.131184	0.535882	0.0844437
ALA281	0.451825	0.0786338	0.372159	0.0493549	0.374859	0.0534733	0.407276	0.0487351	0.377269	0.0436785	0.411562	0.0555742	0.372517	0.0677442	0.38538	0.0569496	0.42132	0.0565651	0.42977	0.0720078	0.373772	0.0504493	0.458288	0.086606	0.432401	0.0787957
VAL282	0.476181	0.0455302	0.458893	0.0552843	0.440984	0.0616723	0.442892	0.0555554	0.43907	0.0392615	0.480638	0.057704	0.439206	0.0592222	0.430961	0.0459677	0.478439	0.0816758	0.451172	0.0557923	0.45906	0.0848883	0.516493	0.0803632	0.501922	0.0588345
LEU283	0.54698	0.100158	0.515888	0.121486	0.507833	0.119303	0.500809	0.108024	0.563016	0.115237	0.556156	0.116806	0.514781	0.0957103	0.511781	0.0746686	0.504855	0.100601	0.54623	0.115082	0.524683	0.104425	0.611396	0.132218	0.55566	0.0857861
ASP284	0.571494	0.0910702	0.482712	0.10314	0.588909	0.176579	0.512763	0.0701537	0.511667	0.0577447	0.617428	0.125572	0.524407	0.0781276	0.53967	0.130185	0.576406	0.159399	0.567342	0.0577644	0.583524	0.130793	0.621632	0.118874	0.618301	0.148124
SER285	0.652148	0.12024	0.531942	0.0983875	0.65887	0.153143	0.567039	0.0985829	0.565129	0.0784702	0.708183	0.150626	0.592868	0.109821	0.620625	0.210952	0.661109	0.246382	0.629294	0.105891	0.659984	0.148056	0.634206	0.107441	0.680425	0.188174
SER286	0.711534	0.192296	0.547633	0.14886	0.700069	0.170869	0.611269	0.139464	0.541014	0.0816732	0.738106	0.164574	0.61028	0.149018	0.617999	0.196805	0.694771	0.193991	0.675418	0.0895538	0.66147	0.146753	0.718602	0.126593	0.756038	0.183366
LEU287	0.633716	0.124145	0.522198	0.100531	0.616343	0.142997	0.575807	0.119064	0.554543	0.0562725	0.594371	0.156202	0.523519	0.0953904	0.552854	0.179144	0.64677	0.167346	0.594485	0.057717	0.547346	0.0992143	0.718085	0.170511	0.657968	0.115093
SER288	0.558427	0.100906	0.509692	0.137047	0.601872	0.132666	0.561186	0.128617	0.509431	0.0507449	0.582043	0.120331	0.51856	0.108218	0.509759	0.12967	0.630417	0.16482	0.576918	0.0668226	0.55835	0.0865791	0.659925	0.142383	0.667628	0.152316
GLU289	0.624052	0.0922501	0.609742	0.0838071	0.600231	0.169883	0.569289	0.105547	0.543514	0.0697864	0.637187	0.145334	0.550654	0.0679072	0.557635	0.130195	0.683682	0.177851	0.642527	0.122136	0.543383	0.0971365	0.717477	0.13293	0.732708	0.159767
LEU290	0.61165	0.133333	0.688226	0.138613	0.683748	0.1403	0.589119	0.106837	0.666982	0.14471	0.662513	0.157698	0.591758	0.0736253	0.561221	0.0934189	0.63695	0.173204	0.652536	0.189691	0.596841	0.163724	0.679171	0.178052	0.698686	0.0979389
PHE291	0.627571	0.133917	0.640225	0.192566	0.673843	0.228998	0.698634	0.303482	0.676243	0.185043	0.737784	0.122745	0.596624	0.0811972	0.661752	0.258679	0.738245	0.196507	0.728147	0.264718	0.60657	0.19326	0.794425	0.271811	0.856279	0.322842
ARG292	0.440685	0.0530225	0.425569	0.0454523	0.446071	0.0768382	0.416692	0.0363469	0.437325	0.0331953	0.476803	0.0886289	0.461294	0.0833919	0.450861	0.071344	0.493698	0.0866024	0.436203	0.087332	0.429666	0.0380829	0.549722	0.0823118	0.488019	0.0471867
SER293	0.491228	0.0468648	0.501974	0.159954	0.531149	0.177402	0.484694	0.0823791	0.49794	0.115104	0.551587	0.110009	0.530707	0.176096	0.537825	0.154754	0.558649	0.161448	0.536751	0.155802	0.458385	0.0713211	0.622257	0.0958793	0.546732	0.0531094
GLN294	0.7032	0.31466	0.616475	0.207187	0.552024	0.159969	0.679985	0.259499	0.545452	0.150373	0.661377	0.140757	0.543141	0.134598	0.62835	0.122449	0.576982	0.100782	0.623873	0.134117	0.732625	0.320323	0.67414	0.0913545	0.659911	0.161569
ALA295	0.525533	0.130067	0.486183	0.106814	0.460964	0.105524	0.578249	0.145096	0.51286	0.0901074	0.565122	0.15203	0.541481	0.102401	0.537872	0.107316	0.588601	0.203572	0.564233	0.177456	0.533056	0.110098	0.626788	0.0985073	0.588565	0.120184
HIS296	0.47749	0.0944985	0.430695	0.106926	0.408821	0.0669089	0.46755	0.0497791	0.461199	0.0568719	0.480911	0.073468	0.478173	0.0712214	0.482742	0.0825183	0.509581	0.136864	0.461787	0.0684306	0.458082	0.119157	0.578858	0.0962245	0.529243	0.0806681
ARG297	0.583344	0.147946	0.520212	0.102275	0.570149	0.217614	0.527912	0.0595455	0.525516	0.0499401	0.587021	0.0974106	0.716115	0.296088	0.630162	0.126206	0.681741	0.185577	0.524424	0.0630307	0.608864	0.15323	0.589681	0.0742264	0.64777	0.0876064
ASP298	0.540916	0.0647395	0.497967	0.114663	0.477713	0.0909246	0.56772	0.125911	0.463666	0.0595108	0.592378	0.149704	0.50285	0.127388	0.594308	0.118529	0.664866	0.116394	0.538831	0.132788	0.499961	0.0858363	0.626204	0.201076	0.679964	0.168148
PHE299	0.755254	0.221484	0.688828	0.186909	0.722822	0.304517	0.656025	0.141487	0.648883	0.109767	0.67152	0.148583	0.694551	0.105084	0.705977	0.156585	0.702661	0.124077	0.632223	0.166768	0.755825	0.12964	0.831366	0.31327	0.85546	0.325044
VAL300	0.462842	0.082867	0.418896	0.138829	0.473684	0.137392	0.432831	0.0636918	0.418383	0.0586458	0.424062	0.0646	0.484128	0.0964949	0.467011	0.0884113	0.443936	0.0775115	0.414939	0.0692179	0.421068	0.0964421	0.509478	0.205882	0.464126	0.117316
ARG301	0.466704	0.167636	0.426147	0.0807962	0.415171	0.0427514	0.435244	0.104584	0.391737	0.0354723	0.400358	0.0507352	0.453124	0.0882395	0.488299	0.113712	0.426488	0.0733815	0.410047	0.0382263	0.410974	0.0671744	0.497084	0.183771	0.391385	0.0649725
ASP302	0.489453	0.107623	0.492996	0.0835586	0.539284	0.160148	0.420948	0.0936235	0.411449	0.132072	0.416231	0.103571	0.472491	0.124762	0.43597	0.153351	0.414142	0.126064	0.424531	0.102578	0.469594	0.111031	0.493548	0.220314	0.3904	0.0986258
ALA303	0.393285	0.130782	0.40908	0.0240088	0.427318	0.0966294	0.377733	0.0447159	0.411492	0.113962	0.383135	0.0675376	0.411848	0.0402615	0.42529	0.0879175	0.396929	0.0509766	0.369748	0.0577495	0.444835	0.148777	0.390859	0.0703939	0.475088	0.068991
THR304	0.402856	0.107862	0.390151	0.0632792	0.434458	0.0736606	0.359959	0.050495	0.413848	0.138024	0.379786	0.0635585	0.380393	0.0590455	0.379366	0.0752766	0.363933	0.0544967	0.345247	0.0302611	0.42716	0.0844646	0.39004	0.0760403	0.387985	0.0378821
TRP305	0.453916	0.0704876	0.484634	0.0912466	0.465885	0.0794745	0.422623	0.0660563	0.467648	0.0826446	0.446309	0.0664688	0.426049	0.0462157	0.442718	0.0904375	0.473723	0.0712577	0.411278	0.0555721	0.458968	0.0721335	0.491244	0.100787	0.468039	0.0444883
SER306	0.510669	0.0663911	0.583272	0.174265	0.460608	0.0786788	0.446488	0.060895	0.472046	0.0596627	0.568191	0.145988	0.448255	0.0491702	0.493587	0.0878485	0.507338	0.0941609	0.487621	0.16395	0.479459	0.0814797	0.565426	0.119184	0.538513	0.0972042
PRO307	0.738949	0.182995	0.832371	0.299164	0.603568	0.138793	0.611868	0.0773114	0.623556	0.104719	0.703609	0.227982	0.622874	0.107211	0.626329	0.114598	0.665451	0.180308	0.672193	0.185027	0.619808	0.141041	0.777152	0.21763	0.639484	0.108702
LEU308	1.16514	0.370936	1.19353	0.459907	0.81612	0.266779	0.888563	0.150904	0.870823	0.259696	0.986976	0.309458	0.828549	0.26371	0.896616	0.258243	0.875578	0.308734	0.943838	0.345252	0.839701	0.193102	1.05961	0.171309	0.868942	0.128878
ASN309	0.825123	0.359446	0.698573	0.218895	0.540553	0.120011	0.629207	0.100965	0.611513	0.158475	0.655138	0.121775	0.600015	0.160279	0.663024	0.199077	0.703616	0.206584	0.616503	0.208719	0.602918	0.11313	0.778777	0.187686	0.645379	0.117369
HIS310	0.705511	0.15573	0.937742	0.41269	0.630716	0.179842	0.646499	0.127754	0.742709	0.211014	0.689705	0.212407	0.678011	0.287176	0.658172	0.103976	0.805835	0.25003	0.703036	0.203949	0.722617	0.153535	0.769066	0.175577	0.576154	0.0602324
SER311	0.557705	0.106142	0.595969	0.126016	0.514246	0.115489	0.49542	0.104025	0.541204	0.0879575	0.570772	0.175402	0.448635	0.0640037	0.530684	0.170419	0.633441	0.181292	0.583051	0.169784	0.566624	0.146954	0.582657	0.131343	0.520138	0.0753611
LEU312	0.601766	0.215059	0.572619	0.138439	0.484687	0.0858054	0.51277	0.126417	0.602015	0.147679	0.626482	0.165475	0.521139	0.0729583	0.59451	0.121129	0.633686	0.196768	0.497853	0.143117	0.593301	0.113014	0.628735	0.111173	0.558964	0.0975403
LEU313	0.470818	0.117149	0.488571	0.0751264	0.474015	0.110299	0.499403	0.129122	0.488647	0.105314	0.464623	0.0857932	0.48045	0.0741795	0.42356	0.0644897	0.512758	0.18256	0.428606	0.0706498	0.505585	0.11893	0.472288	0.0801713	0.498683	0.10587
THR314	0.43186	0.14411	0.463071	0.0797103	0.449111	0.0610536	0.403558	0.0720432	0.423925	0.0847998	0.425782	0.048245	0.440238	0.0749103	0.40088	0.0545079	0.40297	0.0643879	0.392706	0.0599405	0.490392	0.0981173	0.41034	0.071564	0.474881	0.069864
THR315	0.407832	0.0997694	0.368295	0.0244126	0.364558	0.0557826	0.416009	0.0826329	0.371968	0.0478035	0.403712	0.0716642	0.407964	0.0743041	0.357495	0.0728487	0.398504	0.088269	0.388369	0.0737261	0.393884	0.0632093	0.425942	0.0692686	0.510648	0.13865
VAL316	0.430764	0.0876787	0.408582	0.0527597	0.425498	0.0651886	0.422974	0.0443904	0.410343	0.0505452	0.406495	0.0300731	0.452576	0.110414	0.417723	0.103413	0.42436	0.0746875	0.407106	0.0509398	0.477451	0.162518	0.44565	0.0842221	0.456452	0.137932
GLY317	0.39864	0.0485846	0.381724	0.0438239	0.382021	0.0403249	0.408062	0.0560735	0.393867	0.0461435	0.420344	0.0557819	0.414274	0.0341859	0.394672	0.0466026	0.406122	0.0734963	0.396494	0.0307283	0.407108	0.0702581	0.452171	0.0651629	0.423576	0.0876193
TRP318	0.490335	0.0683552	0.466095	0.0588649	0.458389	0.0617192	0.489899	0.0587269	0.468881	0.0512242	0.506615	0.106845	0.461174	0.0562925	0.479581	0.0783478	0.496554	0.099525	0.477358	0.059332	0.476244	0.0533133	0.518721	0.136374	0.518379	0.0715448
ASP319	0.507366	0.108757	0.49293	0.145949	0.438566	0.0726903	0.488561	0.0884174	0.487753	0.0812224	0.524756	0.0865741	0.436263	0.0555429	0.48276	0.137093	0.567049	0.169027	0.474192	0.0878121	0.50286	0.130916	0.52899	0.0763162	0.576564	0.104183
HIS320	0.496077	0.121865	0.456148	0.04145	0.40648	0.0482378	0.532524	0.101061	0.469828	0.0619353	0.637181	0.129942	0.478138	0.0699707	0.566946	0.21191	0.712991	0.229254	0.589795	0.18841	0.503619	0.170348	0.558329	0.0741172	0.642055	0.151258
GLN321	0.577001	0.189865	0.541278	0.0836828	0.558413	0.163143	0.545128	0.0916367	0.607734	0.198998	0.588216	0.127262	0.681103	0.18872	0.634804	0.17238	0.723285	0.234338	0.567937	0.137946	0.675558	0.256656	0.54774	0.0809714	0.687557	0.178573
VAL322	0.492086	0.137791	0.508934	0.0918947	0.508022	0.121655	0.554805	0.178003	0.49868	0.0616358	0.549289	0.133485	0.543398	0.125721	0.545478	0.145007	0.619693	0.162829	0.492335	0.0868512	0.601455	0.244574	0.539378	0.120637	0.609832	0.0927016
VAL323	0.470637	0.10703	0.487964	0.10775	0.410285	0.0665269	0.46726	0.0915639	0.487621	0.0583085	0.468611	0.0872511	0.523879	0.181143	0.488088	0.0783053	0.540819	0.120942	0.484172	0.0719491	0.482815	0.128883	0.507102	0.0929364	0.527366	0.122012
HIS324	0.564936	0.13063	0.556334	0.190059	0.586327	0.191376	0.633995	0.31126	0.496236	0.0874835	0.611084	0.13581	0.55305	0.109661	0.657077	0.0805367	0.626381	0.123454	0.573451	0.118254	0.667459	0.165738	0.662036	0.282291	0.615588	0.169394
HIS325	0.491522	0.08407	0.480116	0.103327	0.476522	0.0902245	0.528961	0.134382	0.490201	0.121047	0.632149	0.217196	0.488831	0.113682	0.490949	0.086619	0.571364	0.16603	0.594546	0.149367	0.51335	0.0970046	0.631059	0.113571	0.652345	0.151769
VAL326	0.655626	0.18842	0.656663	0.178907	0.552146	0.103617	0.637517	0.148126	0.643222	0.110135	0.709955	0.153713	0.555154	0.0879991	0.618102	0.110271	0.659179	0.168807	0.622057	0.173834	0.698434	0.151745	0.725606	0.148249	0.706262	0.126408
VAL327	0.532592	0.119435	0.594841	0.184507	0.536466	0.106097	0.568007	0.144932	0.554058	0.0890055	0.646829	0.234156	0.503544	0.0835052	0.534106	0.116465	0.640662	0.198836	0.573302	0.133683	0.774418	0.465049	0.619078	0.101709	0.587889	0.0941878
PRO328	0.64365	0.121464	0.692554	0.243238	0.578315	0.102393	0.664595	0.214943	0.619775	0.110449	0.723299	0.23356	0.5627	0.126444	0.654833	0.183138	0.737861	0.229753	0.695052	0.169667	0.732121	0.227071	0.668411	0.0874305	0.672029	0.132602
THR329	0.680824	0.128486	0.824273	0.257019	0.619745	0.144668	0.739123	0.319909	0.648927	0.147725	0.758212	0.399512	0.673358	0.4284	0.638918	0.241564	0.717289	0.26222	0.713553	0.18981	0.90229	0.525981	0.754337	0.247903	0.679225	0.163844
GLU330	0.734384	0.13681	0.929339	0.143724	0.745959	0.22433	0.764105	0.277428	0.704384	0.165966	0.859068	0.400502	0.876406	0.56899	0.732946	0.200356	0.816827	0.261578	0.766777	0.141446	0.906133	0.375679	0.974212	0.304893	0.809493	0.203211
PRO331	0.838762	0.218969	0.923523	0.331458	0.874088	0.207006	0.92792	0.252904	0.787189	0.163006	0.936862	0.205539	0.925875	0.478801	0.782966	0.161557	0.918666	0.273092	0.876522	0.222471	0.838903	0.137502	0.949304	0.193563	0.958986	0.354204
LEU332	1.00012	0.238908	0.907418	0.205948	1.05112	0.19	0.924132	0.274217	1.02177	0.179231	1.14208	0.258416	1.05524	0.460875	0.936033	0.300592	1.01116	0.301847	1.02599	0.19678	1.00854	0.232125	1.05507	0.158638	1.07729	0.338578
PRO333	1.0706	0.286036	0.989366	0.27978	0.924149	0.204049	1.0537	0.217182	0.955221	0.210891	1.2213	0.258173	1.0469	0.496809	0.927575	0.253872	1.10107	0.393177	1.09661	0.433009	1.12314	0.436374	1.1304	0.301557	1.27668	0.46681
ALA334	0.904146	0.355629	0.85454	0.298132	0.918164	0.257617	0.886244	0.175047	0.958331	0.218128	1.14885	0.513947	0.99714	0.52744	0.859128	0.27354	0.974334	0.329292	0.96878	0.385666	0.852054	0.247228	0.999273	0.197009	1.1343	0.410258
PRO335	0.900823	0.453369	0.945361	0.328118	0.967789	0.227719	0.818287	0.226051	0.983173	0.206099	1.14364	0.550361	1.25401	0.754475	0.958618	0.375425	1.0576	0.402496	1.11772	0.550267	1.01433	0.406137	1.09696	0.279752	1.10977	0.436056
GLY336	0.876387	0.538341	0.816594	0.166312	0.765613	0.210919	0.751677	0.253719	0.832943	0.122967	0.98286	0.382918	0.834682	0.256084	0.807312	0.283855	0.890519	0.333771	0.939378	0.42294	0.825662	0.380531	0.918683	0.254041	0.977788	0.465915
PRO337	1.04531	0.576789	0.844819	0.23447	0.848578	0.284412	0.840941	0.323735	0.902144	0.192909	0.957353	0.432651	0.758351	0.175265	0.895421	0.295327	0.963688	0.424864	0.980376	0.40608	0.901178	0.335338	0.97952	0.271818	0.991278	0.505674
ALA338	0.975584	0.338874	0.786834	0.247003	0.780044	0.313088	0.826004	0.358324	0.927978	0.256269	0.904551	0.507975	0.640014	0.12608	0.816827	0.285896	0.935577	0.47788	0.878173	0.314608	0.743609	0.252256	1.02866	0.275336	0.86491	0.318755
SER339	0.964205	0.389411	0.778445	0.194051	0.870717	0.339753	0.78508	0.241297	1.14848	0.661814	0.976378	0.620527	0.63112	0.106034	0.863176	0.420712	0.962073	0.474344	0.960217	0.378981	0.711112	0.215293	1.02429	0.367959	0.880204	0.274547
VAL340	1.00733	0.469854	0.963334	0.323951	1.00814	0.289597	0.964433	0.391787	1.07345	0.778382	1.1491	0.863519	0.740013	0.192479	1.07727	0.872831	1.18539	0.82801	1.18052	0.530437	0.735712	0.206226	1.07413	0.520255	1.03114	0.442251
THR341	0.779384	0.249867	0.907448	0.406126	0.922578	0.391148	0.810672	0.321003	1.06073	0.653651	1.19538	0.96897	0.746386	0.252357	1.12643	0.96787	1.18736	0.895744	1.18525	0.511575	0.665734	0.171461	1.09596	0.566458	1.04564	0.292952
GLU342	0.897491	0.241308	0.831915	0.407742	0.795831	0.390594	0.840167	0.163514	1.07804	0.641888	1.0897	0.708881	0.694505	0.251756	1.03575	0.853583	1.11634	0.76867	1.12166	0.538634	0.64031	0.084566	1.00481	0.422256	1.07718	0.322532
